# Supplementary material for: Anti-miRNA- 155 - 5p enhances the cytotoxic efficacy of temozolomide in brain cancer stem cells
Source: Naunyn Schmiedebergs Arch Pharmacol. 2025 Apr 11;398(9):12757–72. doi: 10.1007/s00210-025-04135-6 (PMC12449348; doi:10.1007/s00210-025-04135-6)
Supplement: Supplementary file 1 — Supplementary file1 (XLSX 552 KB) [file 210_2025_4135_MOESM1_ESM.xlsx]

## Sheet: Supplementary Table_ 1
Supplementary Table 1: Properties of the commercial cell lines
Cell line name	Company	Cataloug Number	Disease	Source	Markers
Human Brain Cancer Stem Cell	Celprogen	36110-37	Human Breast Cancer	Human Brain Cancer tissue	CD133, CD44, CD34, SSEA 3/4, Oct4, Tumorigenicity (<1000 cells), Alkaline Phosphatase, Aldehyde Dehydrogenase, Telomerase
Human Brain Stem Cell	Celprogen	36109-36	Healthy	Human Brain tissue	Nestin, Tubulin, Neuro epithelial (NEP), O-2A, O4, GFAP, MAP2, NF-L,NF, HOXA1

## Sheet: Supplementary Table_ 2
Supplementary Table 2: Primer pairs
	Forward Primer Sequence (5’-->3’)	Reverse Primer Sequence (5’-->3’)
hsa-miR-155-5p	GCGCCTTAATGCTAATCGTGATA	CCAGTGCAGGGTCCGAGGT
U6	ATTGGAACGATACAGAGAAGATT	GGAACGCTTCACGAATTTG
BAX	CCCGAGAGGTCTTTTTCCGAG	CCAGCCCATGATGGTTCTGAT
BCL2	AGTACCTGAACCGGCACCT	GCCGTACAGTTCCACAAAGG
CCND1	TGGAGCCCGTGAAAAAGAGC	TCTCCTTCATCTTAGAGGCCAC
GABRA1	TCACCGCCTATTTCACATCC	CAACAAAAGATTTCTCTTTACCAAGAC
MMP2	CCCACTGCGGTTTTCTCGAAT	CAAAGGGGTATCCATCGCCAT
MMP9	AGACCTGGGCAGATTCCAAAC	CGGCAAGTCTTCCGAGTAGT
PCNA	GCGTGAACCTCACCAGTATGT	TCTTCGGCCCTTAGTGTAATGAT
SCN1A	TCTCTTGCGGCTATTGAAAGAC	GGGCCATTTTCGTCGTCATCT
GAPDH	CCCCGGTTTCTATAAATTGAGC	CTTCCCCATGGTGTCTGAG

## Sheet: Supplementary Table_ 3
Supplementary Table 3: RPM expression data for miR-155-5p derived from the sequence read archive (SRA) for glioblastoma and healthy brain tissues.	RPM expression data for miR-155-5p derived from the sequence read archive (SRA) for glioblastoma and healthy brain tissues.
No	Sample_ID	Collection	Project_ID	Tissue_or_organ_of_origin	Tissue_subregion	Disease	Organism	Gender	Health_state	hsa-miR-155-5p (RPM)
H1	ERR1039290	SRA	PRJEB11003	Brain			Homo sapiens		healthy	805
H2	ERR1039288	SRA	PRJEB11003	Brain			Homo sapiens		healthy	382
H3	ERR1039291	SRA	PRJEB11003	Brain			Homo sapiens		healthy	285
H4	SRR1510100	SRA	PRJNA254972	Brain	superior frontal gyrus	Autism	Homo sapiens	male	healthy	59
H5	SRR1510105	SRA	PRJNA254972	Brain	superior frontal gyrus	Autism	Homo sapiens	female	healthy	186
H6	SRR1510102	SRA	PRJNA254972	Brain	superior frontal gyrus	Autism	Homo sapiens	male	healthy	476
H7	SRR1510101	SRA	PRJNA254972	Brain	superior frontal gyrus	Autism	Homo sapiens	male	healthy	250
H8	SRR1510113	SRA	PRJNA254972	Brain	superior frontal gyrus	Autism	Homo sapiens	male	healthy	485
H9	SRR1510121	SRA	PRJNA254972	Brain	superior frontal gyrus	Autism	Homo sapiens	male	healthy	353
H10	SRR1759212	SRA	PRJNA272617	Brain	prefrontal cortex	Huntington disease	Homo sapiens		healthy	187
H11	SRR1759213	SRA	PRJNA272617	Brain	prefrontal cortex	Huntington disease	Homo sapiens		healthy	353
H12	SRR1759214	SRA	PRJNA272617	Brain	prefrontal cortex	Huntington disease	Homo sapiens		healthy	277
H13	SRR1759218	SRA	PRJNA272617	Brain	prefrontal cortex	Huntington disease	Homo sapiens		healthy	271
H14	SRR1759215	SRA	PRJNA272617	Brain	prefrontal cortex	Huntington disease	Homo sapiens		healthy	200
H15	SRR1759216	SRA	PRJNA272617	Brain	prefrontal cortex	Huntington disease	Homo sapiens		healthy	178
H16	SRR1759226	SRA	PRJNA272617	Brain	prefrontal cortex	Huntington disease	Homo sapiens		healthy	311
H17	SRR1759219	SRA	PRJNA272617	Brain	prefrontal cortex	Huntington disease	Homo sapiens		healthy	461
H18	SRR1759222	SRA	PRJNA272617	Brain	prefrontal cortex	Huntington disease	Homo sapiens		healthy	498
H19	SRR1759232	SRA	PRJNA272617	Brain	prefrontal cortex	Huntington disease	Homo sapiens		healthy	410
H20	SRR1759220	SRA	PRJNA272617	Brain	prefrontal cortex	Huntington disease	Homo sapiens		healthy	192
H21	SRR1759237	SRA	PRJNA272617	Brain	prefrontal cortex	Huntington disease	Homo sapiens		healthy	489
H22	SRR1759238	SRA	PRJNA272617	Brain	prefrontal cortex	Huntington disease	Homo sapiens		healthy	417
H23	SRR1759244	SRA	PRJNA272617	Brain	prefrontal cortex	Huntington disease	Homo sapiens		healthy	170
H24	SRR1759246	SRA	PRJNA272617	Brain	prefrontal cortex	Huntington disease	Homo sapiens		healthy	1155
H25	SRR1759231	SRA	PRJNA272617	Brain	prefrontal cortex	Huntington disease	Homo sapiens		healthy	383
H26	SRR6821089	SRA	PRJNA437595	Brain		Cerebral cavernous malformations	Homo sapiens		healthy	913
H27	SRR6821090	SRA	PRJNA437595	Brain		Cerebral cavernous malformations	Homo sapiens		healthy	185
H28	SRR6821088	SRA	PRJNA437595	Brain		Cerebral cavernous malformations	Homo sapiens		healthy	267
H29	SRR8380725	SRA	PRJNA512243	Brain	hippocampus	Hippocampal sclerosis ILAE type 1	Homo sapiens	male	healthy	571
H30	SRR8380727	SRA	PRJNA512243	Brain	hippocampus	Hippocampal sclerosis ILAE type 1	Homo sapiens	female	healthy	1045
H31	SRR8380726	SRA	PRJNA512243	Brain	hippocampus	Hippocampal sclerosis ILAE type 1	Homo sapiens	male	healthy	680
GBM1	ERR1039323	SRA	PRJEB11003	Brain		Glioblastoma	Homo sapiens	male	disease	5980
GBM2	ERR1039335	SRA	PRJEB11003	Brain		Glioblastoma, oligodendroglioma component	Homo sapiens	male	disease	8056
GBM3	ERR1039338	SRA	PRJEB11003	Brain		Glioblastoma	Homo sapiens	female	disease	3147
GBM4	ERR1039355	SRA	PRJEB11003	Brain		Glioblastoma, oligodendroglioma component	Homo sapiens	male	disease	3013
GBM5	ERR1039368	SRA	PRJEB11003	Brain		Glioblastoma	Homo sapiens	female	disease	1662
GBM6	ERR1039367	SRA	PRJEB11003	Brain		Glioblastoma, oligodendroglioma component	Homo sapiens	male	disease	8344
GBM7	ERR1039369	SRA	PRJEB11003	Brain		Glioblastoma	Homo sapiens	male	disease	1395
GBM8	ERR1039371	SRA	PRJEB11003	Brain		Glioblastoma	Homo sapiens	male	disease	5953
GBM9	ERR1039386	SRA	PRJEB11003	Brain		Glioblastoma, oligodendroglioma component	Homo sapiens	female	disease	933
GBM10	ERR1039385	SRA	PRJEB11003	Brain		Glioblastoma	Homo sapiens	female	disease	3835
GBM11	ERR1039384	SRA	PRJEB11003	Brain		Glioblastoma	Homo sapiens	female	disease	831
GBM12	ERR1039400	SRA	PRJEB11003	Brain		Glioblastoma	Homo sapiens	male	disease	385
GBM13	ERR1039408	SRA	PRJEB11003	Brain		Glioblastoma	Homo sapiens	male	disease	4732
GBM14	ERR1039405	SRA	PRJEB11003	Brain		Glioblastoma	Homo sapiens	male	disease	2104
GBM15	ERR1039413	SRA	PRJEB11003	Brain		Glioblastoma	Homo sapiens	female	disease	8785
GBM16	SRR9588767	SRA	PRJNA550390	Brain		Glioblastoma	Homo sapiens		disease	152

## Sheet: Supplementary Table_ 4
Supplementary Table 4: The target mRNAs of the hsa-miR-155-5p
Target gene	Representative transcript	Gene name	3P-seq tags + 5	Conserved sites total	Conserved 8mer sites	Conserved 7mer-m8 sites	Conserved 7mer-A1 sites	Poorly conserved sites total	Poorly conserved 8mer sites	Poorly conserved 7mer-m8 sites	Poorly conserved 7mer-A1 sites	6mer sites	Representative miRNA	Predicted occupancy (low miRNA)	Predicted occupancy (high miRNA)	Predicted occupancy (transfected miRNA)	Cumulative weighted context++ score	Total context++ score	Aggregate PCT	Previous TargetScan publication(s)
ZNF385D	ENST00000281523.2	zinc finger protein 385D	5	1	0	0	1	4	1	1	2	1	hsa-miR-155-5p	0.0644	0.432	2.0814	-0.8	-0.8	0.64	NULL
TMPRSS11BNL	ENST00000432593.3	TMPRSS11B N-terminal like	5	1	1	0	0	2	1	1	0	0	hsa-miR-155-5p	0.0559	0.3679	1.5556	-0.68	-0.68	0.24	2011
VAV3	ENST00000370056.4	vav 3 guanine nucleotide exchange factor	1128	1	1	0	0	1	1	0	0	0	hsa-miR-155-5p	0.0475	0.3167	1.4396	-0.64	-0.64	< 0,1	2009, 2011
ETS1	ENST00000531611.1	v-ets avian erythroblastosis virus E26 oncogene homolog 1	1423	2	2	0	0	0	0	0	0	1	hsa-miR-155-5p	0.0448	0.2978	1.3124	-0.6	-0.64	0.52	2005, 2007, 2009, 2011
ACTA1	ENST00000366684.3	actin, alpha 1, skeletal muscle	14	1	1	0	0	0	0	0	0	0	hsa-miR-155-5p	0.0321	0.1984	0.6779	-0.59	-0.59	0.42	2007, 2009, 2011
ARID2	ENST00000457135.1	AT rich interactive domain 2 (ARID, RFX-like)	891	2	1	1	0	0	0	0	0	1	hsa-miR-155-5p	0.0725	0.4237	1.3887	-0.58	-0.58	0.71	2005, 2007, 2009, 2011
H3F3A	ENST00000366813.1	H3 histone, family 3A	15	1	1	0	0	0	0	0	0	0	hsa-miR-155-5p	0.0373	0.2277	0.7765	-0.58	-0.58	0.34	2005, 2007, 2009, 2011
ZNF652	ENST00000362063.2	zinc finger protein 652	33	2	1	1	0	2	0	1	1	3	hsa-miR-155-5p	0.0887	0.5377	1.9777	-0.57	-0.7	0.93	2005, 2007, 2009, 2011
VMA21	ENST00000330374.6	VMA21 vacuolar H+-ATPase homolog (S, cerevisiae)	2162	1	1	0	0	0	0	0	0	0	hsa-miR-155-5p	0.0483	0.2805	0.8614	-0.54	-0.54	< 0,1	2009, 2011
ACTL7A	ENST00000333999.3	actin-like 7A	5	1	1	0	0	0	0	0	0	0	hsa-miR-155-5p	0.0393	0.2321	0.6907	-0.53	-0.53	< 0,1	NULL
TM6SF1	ENST00000379390.6	transmembrane 6 superfamily member 1	211	1	1	0	0	0	0	0	0	0	hsa-miR-155-5p	0.0295	0.1834	0.624	-0.53	-0.53	< 0,1	NULL
CEBPB	ENST00000303004.3	CCAAT/enhancer binding protein (C/EBP), beta	3178	1	1	0	0	0	0	0	0	0	hsa-miR-155-5p	0.0533	0.29	0.7258	-0.52	-0.56	0.77	2005, 2007, 2009, 2011
FOS	ENST00000303562.4	FBJ murine osteosarcoma viral oncogene homolog	3716	1	1	0	0	0	0	0	0	2	hsa-miR-155-5p	0.0882	0.4285	0.9782	-0.52	-0.55	0.55	2009, 2011
WWC1	ENST00000265293.4	WW and C2 domain containing 1	43	1	1	0	0	0	0	0	0	0	hsa-miR-155-5p	0.0649	0.3518	0.9632	-0.52	-0.52	0.94	2007, 2009, 2011
TAOK1	ENST00000261716.3	TAO kinase 1	164	1	0	0	1	2	0	0	2	1	hsa-miR-155-5p	0.0533	0.3744	2.0567	-0.51	-0.56	0.4	NULL
TMEM202	ENST00000341689.3	transmembrane protein 202	5	1	1	0	0	1	0	1	0	0	hsa-miR-155-5p	0.0117	0.0802	0.3921	-0.5	-0.74	< 0,1	2009, 2011
TSHZ3	ENST00000240587.4	teashirt zinc finger homeobox 3	81	3	1	0	2	0	0	0	0	0	hsa-miR-155-5p	0.0644	0.4039	1.5638	-0.5	-0.62	0.81	2007, 2009, 2011
ZIC3	ENST00000287538.5	Zic family member 3	9	2	1	1	0	0	0	0	0	0	hsa-miR-155-5p	0.0517	0.3143	1.1001	-0.49	-0.49	0.62	2005, 2007, 2009, 2011
FBXO33	ENST00000298097.7	F-box protein 33	306	1	1	0	0	0	0	0	0	0	hsa-miR-155-5p	0.0409	0.2429	0.7561	-0.48	-0.48	0.5	2005, 2007, 2009, 2011
DYNC1I1	ENST00000447467.2	dynein, cytoplasmic 1, intermediate chain 1	25	1	1	0	0	0	0	0	0	0	hsa-miR-155-5p	0.0372	0.2253	0.7363	-0.48	-0.48	0.4	2007, 2009, 2011
CSNK1A1	ENST00000261798.5	casein kinase 1, alpha 1	769	1	0	0	1	2	1	1	0	1	hsa-miR-155-5p	0.0394	0.2662	1.2402	-0.47	-0.68	0.72	2005, 2007
FGF7	ENST00000267843.4	fibroblast growth factor 7	5	2	1	0	1	0	0	0	0	0	hsa-miR-155-5p	0.0616	0.3793	1.3041	-0.47	-0.47	0.96	2005, 2007, 2009, 2011
GABRA1	ENST00000428797.2	gamma-aminobutyric acid (GABA) A receptor, alpha 1	5	1	1	0	0	2	0	2	0	1	hsa-miR-155-5p	0.0793	0.4899	1.8611	-0.46	-0.46	0.37	2009, 2011
CDX1	ENST00000231656.8	caudal type homeobox 1	5	1	1	0	0	0	0	0	0	0	hsa-miR-155-5p	0.0171	0.1142	0.4879	-0.46	-0.46	< 0,1	2009, 2011
CARHSP1	ENST00000396593.2	calcium regulated heat stable protein 1, 24kDa	113	1	1	0	0	0	0	0	0	1	hsa-miR-155-5p	0.0377	0.2263	0.7112	-0.46	-0.49	0.52	2005, 2007, 2009, 2011
TCF4	ENST00000354452.3	transcription factor 4	394	3	2	1	0	1	0	1	0	0	hsa-miR-155-5p	0.0726	0.4732	1.9429	-0.46	-0.48	0.62	2009, 2011
RNF123	ENST00000327697.6	ring finger protein 123	85	1	1	0	0	0	0	0	0	0	hsa-miR-155-5p	0.0352	0.2119	0.6583	-0.46	-0.47	0.36	2005, 2007, 2009, 2011
DET1	ENST00000564406.1	de-etiolated homolog 1 (Arabidopsis)	5	1	1	0	0	1	0	1	0	1	hsa-miR-155-5p	0.0208	0.1443	0.7488	-0.45	-0.45	0.23	2009, 2011
CYB561D1	ENST00000496961.1	cytochrome b561 family, member D1	105	1	1	0	0	0	0	0	0	0	hsa-miR-155-5p	0.0346	0.2088	0.6625	-0.45	-0.48	0.34	2011
JARID2	ENST00000341776.2	jumonji, AT rich interactive domain 2	199	2	2	0	0	0	0	0	0	0	hsa-miR-155-5p	0.0746	0.4442	1.3575	-0.45	-0.45	0.82	2009, 2011
MBNL3	ENST00000370839.3	muscleblind-like splicing regulator 3	593	1	1	0	0	1	0	1	0	1	hsa-miR-155-5p	0.0389	0.2544	1.1	-0.44	-0.48	< 0,1	2011
NDFIP1	ENST00000253814.4	Nedd4 family interacting protein 1	2478	1	1	0	0	1	0	0	1	1	hsa-miR-155-5p	0.038	0.2295	0.7436	-0.44	-0.68	0.11	2005, 2007, 2011
TCF7L2	ENST00000369386.1	transcription factor 7-like 2 (T-cell specific, HMG-box)	650	1	1	0	0	1	0	0	1	0	hsa-miR-155-5p	0.0423	0.2657	0.9939	-0.44	-0.45	0.23	2011
G2E3	ENST00000206595.6	G2/M-phase specific E3 ubiquitin protein ligase	286	1	1	0	0	1	0	1	0	0	hsa-miR-155-5p	0.0557	0.341	1.1721	-0.43	-0.48	0.53	2009, 2011
C3orf18	ENST00000426034.1	chromosome 3 open reading frame 18	29	1	1	0	0	0	0	0	0	0	hsa-miR-155-5p	0.0293	0.1821	0.622	-0.43	-0.43	0.47	2005, 2007, 2009, 2011
RPS6KB1	ENST00000225577.4	ribosomal protein S6 kinase, 70kDa, polypeptide 1	16	1	0	1	0	1	1	0	0	1	hsa-miR-155-5p	0.0379	0.2512	1.1272	-0.43	-0.43	0.23	NULL
SPI1	ENST00000533030.1	spleen focus forming virus (SFFV) proviral integration oncogene	5	1	1	0	0	0	0	0	0	0	hsa-miR-155-5p	0.017	0.1136	0.4864	-0.43	-0.43	< 0,1	2005, 2007, 2009, 2011
WEE1	ENST00000299613.6	WEE1 homolog (S, pombe)	331	1	1	0	0	0	0	0	0	0	hsa-miR-155-5p	0.0676	0.3477	0.8037	-0.43	-0.44	0.94	2005, 2007, 2009, 2011
BACH1	ENST00000286800.3	BTB and CNC homology 1, basic leucine zipper transcription factor 1	273	3	1	2	0	1	0	1	0	0	hsa-miR-155-5p	0.0929	0.5633	2.0064	-0.42	-0.44	0.79	2005, 2007, 2009, 2011
PICALM	ENST00000532317.1	phosphatidylinositol binding clathrin assembly protein	1173	1	0	1	0	2	0	1	1	1	hsa-miR-155-5p	0.0305	0.2124	1.1264	-0.42	-0.42	0.61	2005, 2007
CD274	ENST00000381573.4	CD274 molecule	351	1	0	0	1	1	0	1	0	0	hsa-miR-155-5p	0.0316	0.2117	0.9375	-0.41	-0.43	0.65	2011
RGP1	ENST00000378078.4	RGP1 retrograde golgi transport homolog (S, cerevisiae)	203	1	1	0	0	0	0	0	0	1	hsa-miR-155-5p	0.0707	0.3589	0.8181	-0.41	-0.43	0.37	NULL
HNRNPA3	ENST00000411529.2	heterogeneous nuclear ribonucleoprotein A3	329	2	1	1	0	1	0	0	1	1	hsa-miR-155-5p	0.0376	0.2343	0.8692	-0.41	-0.57	0.44	2007, 2009, 2011
HERC4	ENST00000277817.6	HECT and RLD domain containing E3 ubiquitin protein ligase 4	1138	1	1	0	0	0	0	0	0	0	hsa-miR-155-5p	0.0195	0.1328	0.6384	-0.41	-0.41	0.21	2009, 2011
BRWD3	ENST00000373275.4	bromodomain and WD repeat domain containing 3	506	1	0	0	1	1	0	0	1	0	hsa-miR-155-5p	0.0536	0.3475	1.4561	-0.41	-0.41	0.75	2011
TP53INP1	ENST00000448464.2	tumor protein p53 inducible nuclear protein 1	39	1	1	0	0	0	0	0	0	0	hsa-miR-155-5p	0.0577	0.3027	0.7552	-0.41	-0.5	0.57	2005, 2007, 2009, 2011
TAPT1	ENST00000405303.2	transmembrane anterior posterior transformation 1	105	1	1	0	0	1	0	0	1	2	hsa-miR-155-5p	0.0386	0.2478	1.0057	-0.4	-0.45	0.13	2009, 2011
MYB	ENST00000367814.4	v-myb avian myeloblastosis viral oncogene homolog	39	2	0	2	0	0	0	0	0	0	hsa-miR-155-5p	0.0236	0.1626	0.811	-0.4	-0.4	0.41	2007, 2009, 2011
DHX40	ENST00000251241.4	DEAH (Asp-Glu-Ala-His) box polypeptide 40	538	1	1	0	0	0	0	0	0	0	hsa-miR-155-5p	0.0612	0.3313	0.8703	-0.39	-0.39	0.71	2009, 2011
RTKN2	ENST00000373789.3	rhotekin 2	192	2	2	0	0	0	0	0	0	1	hsa-miR-155-5p	0.0547	0.3567	1.5136	-0.39	-0.39	< 0,1	2009, 2011
CCDC41	ENST00000397809.5	coiled-coil domain containing 41	76	1	1	0	0	0	0	0	0	0	hsa-miR-155-5p	0.032	0.1981	0.6761	-0.39	-0.39	< 0,1	NULL
AICDA	ENST00000229335.6	activation-induced cytidine deaminase	5	1	1	0	0	0	0	0	0	0	hsa-miR-155-5p	0.0681	0.3522	0.8191	-0.39	-0.39	0.56	2011
RAB11FIP2	ENST00000355624.3	RAB11 family interacting protein 2 (class I)	449	2	1	1	0	0	0	0	0	1	hsa-miR-155-5p	0.0503	0.3243	1.3173	-0.39	-0.45	0.49	2005, 2007, 2009, 2011
ARVCF	ENST00000263207.3	armadillo repeat gene deleted in velocardiofacial syndrome	19	1	1	0	0	0	0	0	0	0	hsa-miR-155-5p	0.0277	0.174	0.6087	-0.39	-0.39	< 0,1	2005, 2007
PALD1	ENST00000263563.6	phosphatase domain containing, paladin 1	108	1	1	0	0	0	0	0	0	0	hsa-miR-155-5p	0.0365	0.2185	0.6738	-0.39	-0.39	0.52	2005, 2007, 2009, 2011
EN2	ENST00000297375.4	engrailed homeobox 2	86	1	1	0	0	0	0	0	0	0	hsa-miR-155-5p	0.0292	0.1827	0.642	-0.39	-0.39	0.64	2009, 2011
TRIM32	ENST00000373983.2	tripartite motif containing 32	285	1	1	0	0	0	0	0	0	0	hsa-miR-155-5p	0.0541	0.2946	0.7422	-0.39	-0.4	0.29	2011
GDF6	ENST00000287020.5	growth differentiation factor 6	14	1	1	0	0	1	0	1	0	1	hsa-miR-155-5p	0.0507	0.2898	0.8353	-0.39	-0.48	0.71	2005, 2007, 2009, 2011
MAP3K10	ENST00000253055.3	mitogen-activated protein kinase kinase kinase 10	178	1	1	0	0	0	0	0	0	0	hsa-miR-155-5p	0.0162	0.1087	0.474	-0.39	-0.39	0.26	2005, 2007, 2009, 2011
DUSP14	ENST00000394389.4	dual specificity phosphatase 14	6641	1	0	1	0	0	0	0	0	0	hsa-miR-155-5p	0.0246	0.1573	0.5848	-0.38	-0.39	0.23	NULL
TOMM20	ENST00000366607.4	translocase of outer mitochondrial membrane 20 homolog (yeast)	674	1	1	0	0	0	0	0	0	0	hsa-miR-155-5p	0.0243	0.1556	0.5782	-0.38	-0.38	0.43	2005, 2007, 2009, 2011
TCEB1	ENST00000518127.1	transcription elongation factor B (SIII), polypeptide 1 (15kDa, elongin C)	637	1	0	1	0	0	0	0	0	2	hsa-miR-155-5p	0.033	0.2173	0.9526	-0.37	-0.4	0.23	2011
LCA5	ENST00000369846.4	Leber congenital amaurosis 5	8	1	1	0	0	0	0	0	0	1	hsa-miR-155-5p	0.0373	0.2356	0.9198	-0.37	-0.37	0.12	2011
TRIM23	ENST00000231524.9	tripartite motif containing 23	247	1	1	0	0	0	0	0	0	0	hsa-miR-155-5p	0.0338	0.2101	0.7502	-0.36	-0.36	< 0,1	2011
MYO1D	ENST00000318217.5	myosin ID	16	1	1	0	0	0	0	0	0	0	hsa-miR-155-5p	0.0469	0.2695	0.7733	-0.36	-0.36	0.56	2005, 2007, 2009, 2011
IAPP	ENST00000542023.1	islet amyloid polypeptide	5	1	1	0	0	0	0	0	0	0	hsa-miR-155-5p	0.027	0.171	0.6239	-0.35	-0.35	< 0,1	2011
RBAK	ENST00000396912.1	RB-associated KRAB zinc finger	99	1	1	0	0	2	1	0	1	1	hsa-miR-155-5p	0.0645	0.3899	1.3383	-0.35	-0.5	0.11	2009, 2011
CSF1R	ENST00000286301.3	colony stimulating factor 1 receptor	5	1	1	0	0	0	0	0	0	0	hsa-miR-155-5p	0.0402	0.2378	0.7235	-0.34	-0.34	0.21	2005, 2007, 2009, 2011
FGF9	ENST00000382353.5	fibroblast growth factor 9	136	1	1	0	0	1	0	0	1	0	hsa-miR-155-5p	0.0378	0.234	0.8449	-0.34	-0.36	0.37	2011
ETV3	ENST00000368192.4	ets variant 3	37	1	1	0	0	1	0	0	1	0	hsa-miR-155-5p	0.0908	0.4544	1.1538	-0.34	-0.34	0.69	NULL
TMEM33	ENST00000504986.1	transmembrane protein 33	1470	1	0	1	0	3	0	2	1	2	hsa-miR-155-5p	0.0367	0.2427	1.0698	-0.34	-0.51	0.41	2011
FOSL2	ENST00000379619.1	FOS-like antigen 2	2255	1	1	0	0	1	1	0	0	1	hsa-miR-155-5p	0.0973	0.433	0.846	-0.33	-0.4	0.93	NULL
FAM135A	ENST00000418814.2	family with sequence similarity 135, member A	611	1	1	0	0	0	0	0	0	1	hsa-miR-155-5p	0.0324	0.2101	0.8629	-0.33	-0.46	0.13	2005, 2007, 2011
SCG2	ENST00000305409.2	secretogranin II	55	1	0	1	0	0	0	0	0	0	hsa-miR-155-5p	0.0121	0.0833	0.4116	-0.33	-0.33	0.23	2005, 2007
NKX3-1	ENST00000380871.4	NK3 homeobox 1	240	1	1	0	0	0	0	0	0	0	hsa-miR-155-5p	0.0618	0.3304	0.8255	-0.33	-0.33	0.2	2009, 2011
KCTD3	ENST00000259154.4	potassium channel tetramerization domain containing 3	372	1	0	1	0	1	0	1	0	1	hsa-miR-155-5p	0.0174	0.1216	0.6457	-0.33	-0.36	0.41	2011
MPEG1	ENST00000361050.3	macrophage expressed 1	5	2	1	0	1	0	0	0	0	1	hsa-miR-155-5p	0.0489	0.3221	1.3852	-0.33	-0.33	0.4	2009, 2011
HBP1	ENST00000222574.4	HMG-box transcription factor 1	167	1	1	0	0	0	0	0	0	0	hsa-miR-155-5p	0.024	0.1564	0.6423	-0.33	-0.33	0.39	2007, 2009, 2011
SOCS1	ENST00000332029.2	suppressor of cytokine signaling 1	190	1	1	0	0	0	0	0	0	0	hsa-miR-155-5p	0.0215	0.1398	0.5456	-0.33	-0.33	0.38	2005, 2007, 2009, 2011
PDSS2	ENST00000369031.4	prenyl (decaprenyl) diphosphate synthase, subunit 2	42	1	0	1	0	0	0	0	0	0	hsa-miR-155-5p	0.0118	0.0812	0.3973	-0.33	-0.33	0.23	NULL
FBXL17	ENST00000359660.5	F-box and leucine-rich repeat protein 17	182	1	1	0	0	0	0	0	0	0	hsa-miR-155-5p	0.0434	0.2551	0.8262	-0.33	-0.38	0.29	2011
XKR4	ENST00000327381.6	XK, Kell blood group complex subunit-related family, member 4	5	1	0	0	1	3	0	1	2	0	hsa-miR-155-5p	0.0791	0.5098	2.1434	-0.33	-0.33	0.72	2007
KDM5B	ENST00000367265.3	lysine (K)-specific demethylase 5B	187	1	1	0	0	1	1	0	0	0	hsa-miR-155-5p	0.0729	0.3793	0.9187	-0.33	-0.35	0.86	2009, 2011
UPP2	ENST00000605860.1	uridine phosphorylase 2	5	1	1	0	0	0	0	0	0	0	hsa-miR-155-5p	0.0449	0.2584	0.7308	-0.33	-0.33	0.37	2005, 2007, 2009, 2011
C5orf64	ENST00000505642.1	chromosome 5 open reading frame 64	5	1	1	0	0	0	0	0	0	1	hsa-miR-155-5p	0.0429	0.2587	0.8814	-0.33	-0.33	< 0,1	2011
CKAP5	ENST00000529230.1	cytoskeleton associated protein 5	2192	1	0	0	1	0	0	0	0	0	hsa-miR-155-5p	0.0321	0.2173	1.0242	-0.32	-0.32	0.73	2007
C7orf71	ENST00000409974.3	chromosome 7 open reading frame 71	5	1	0	1	0	0	0	0	0	1	hsa-miR-155-5p	0.0133	0.0925	0.4929	-0.32	-0.32	0.23	2011
HIVEP2	ENST00000367604.1	human immunodeficiency virus type I enhancer binding protein 2	137	1	1	0	0	0	0	0	0	1	hsa-miR-155-5p	0.0363	0.2369	1.0222	-0.32	-0.32	0.61	2005, 2007, 2009, 2011
FAM83D	ENST00000217429.4	family with sequence similarity 83, member D	600	1	1	0	0	0	0	0	0	0	hsa-miR-155-5p	0.0281	0.1637	0.4824	-0.32	-0.53	0.32	NULL
MBTD1	ENST00000586178.1	mbt domain containing 1	113	1	1	0	0	0	0	0	0	0	hsa-miR-155-5p	0.0351	0.2157	0.7389	-0.32	-0.32	0.51	2009, 2011
ATXN1L	ENST00000427980.2	ataxin 1-like	12	1	1	0	0	0	0	0	0	0	hsa-miR-155-5p	0.0824	0.4045	0.8972	-0.32	-0.32	0.81	2011
SOCS5	ENST00000306503.5	suppressor of cytokine signaling 5	72	1	0	1	0	1	1	0	0	0	hsa-miR-155-5p	0.0308	0.2075	0.922	-0.31	-0.31	0.23	NULL
C8orf44-SGK3	ENST00000519289.1	C8orf44-SGK3 readthrough	56	1	1	0	0	0	0	0	0	0	hsa-miR-155-5p	0.0242	0.1551	0.5989	-0.31	-0.35	0.46	2011
METTL21A	ENST00000448823.2	methyltransferase like 21A	224	1	0	1	0	0	0	0	0	0	hsa-miR-155-5p	0.0142	0.0974	0.481	-0.31	-0.31	< 0,1	NULL
TMEM200C	ENST00000581347.2	transmembrane protein 200C	54	1	1	0	0	3	0	0	3	1	hsa-miR-155-5p	0.0606	0.307	0.8702	-0.31	-0.59	0.71	NULL
CSNK1G2	ENST00000255641.8	casein kinase 1, gamma 2	5	1	1	0	0	0	0	0	0	0	hsa-miR-155-5p	0.0446	0.2566	0.7184	-0.31	-0.31	0.66	2007, 2009, 2011
VEZF1	ENST00000584396.1	vascular endothelial zinc finger 1	209	1	0	1	0	1	0	1	0	0	hsa-miR-155-5p	0.0318	0.211	0.9349	-0.31	-0.31	0.41	2007
TAB2	ENST00000367456.1	TGF-beta activated kinase 1/MAP3K7 binding protein 2	1129	1	1	0	0	1	1	0	0	0	hsa-miR-155-5p	0.0496	0.2885	0.8937	-0.31	-0.56	0.49	2011
SMARCA4	ENST00000358026.2	SWI/SNF related, matrix associated, actin dependent regulator of chromatin, subfamily a, member 4	662	1	1	0	0	0	0	0	0	0	hsa-miR-155-5p	0.027	0.1682	0.5798	-0.3	-0.33	0.19	2005, 2007, 2011
CACUL1	ENST00000369151.3	CDK2-associated, cullin domain 1	213	2	0	1	1	1	0	1	0	2	hsa-miR-155-5p	0.0277	0.1905	0.9607	-0.3	-0.42	0.84	2005, 2007, 2009, 2011
SAMD12	ENST00000409003.4	sterile alpha motif domain containing 12	57	1	0	1	0	1	0	1	0	0	hsa-miR-155-5p	0.0247	0.1695	0.8801	-0.3	-0.3	0.41	2011
FUT9	ENST00000302103.5	fucosyltransferase 9 (alpha (1,3) fucosyltransferase)	5	1	1	0	0	1	0	0	1	2	hsa-miR-155-5p	0.0647	0.4164	1.7743	-0.3	-0.3	< 0,1	2009, 2011
RPS6KA3	ENST00000379565.3	ribosomal protein S6 kinase, 90kDa, polypeptide 3	769	1	0	1	0	0	0	0	0	1	hsa-miR-155-5p	0.0326	0.2028	0.7159	-0.3	-0.31	0.23	2005, 2007, 2009, 2011
ZBTB38	ENST00000514251.1	zinc finger and BTB domain containing 38	1270	1	1	0	0	1	0	1	0	0	hsa-miR-155-5p	0.0279	0.1873	0.8719	-0.29	-0.44	0.15	2009, 2011
SGK3	ENST00000345714.4	serum/glucocorticoid regulated kinase family, member 3	56	1	1	0	0	0	0	0	0	0	hsa-miR-155-5p	0.0242	0.1555	0.6015	-0.29	-0.33	0.46	2007, 2009, 2011
TSSK1B	ENST00000390666.3	testis-specific serine kinase 1B	5	1	1	0	0	0	0	0	0	0	hsa-miR-155-5p	0.0158	0.1081	0.5271	-0.29	-0.29	< 0,1	NULL
WBP1L	ENST00000369889.4	WW domain binding protein 1-like	5	1	1	0	0	0	0	0	0	0	hsa-miR-155-5p	0.0356	0.2176	0.7301	-0.29	-0.29	0.23	2009, 2011
RAB5C	ENST00000346213.4	RAB5C, member RAS oncogene family	96	1	0	1	0	1	0	1	0	0	hsa-miR-155-5p	0.0191	0.1198	0.4177	-0.28	-0.44	0.41	2009, 2011
KDM3A	ENST00000409556.1	lysine (K)-specific demethylase 3A	2300	1	0	0	1	0	0	0	0	2	hsa-miR-155-5p	0.0274	0.1785	0.7412	-0.28	-0.32	0.71	2005, 2007
CBFB	ENST00000290858.6	core-binding factor, beta subunit	3904	1	0	0	1	0	0	0	0	3	hsa-miR-155-5p	0.0235	0.1684	1.0256	-0.28	-0.3	0.35	NULL
SMAD1	ENST00000302085.4	SMAD family member 1	240	1	1	0	0	0	0	0	0	0	hsa-miR-155-5p	0.0296	0.1835	0.6171	-0.28	-0.29	< 0,1	2009, 2011
PODN	ENST00000371500.3	podocan	5	1	0	1	0	0	0	0	0	0	hsa-miR-155-5p	0.0123	0.0845	0.4055	-0.28	-0.28	0.23	2009, 2011
TBR1	ENST00000389554.3	T-box, brain, 1	5	1	1	0	0	1	1	0	0	0	hsa-miR-155-5p	0.0507	0.313	1.106	-0.28	-0.28	< 0,1	NULL
TRMT1L	ENST00000367504.3	tRNA methyltransferase 1 homolog (S, cerevisiae)-like	410	1	1	0	0	0	0	0	0	1	hsa-miR-155-5p	0.0349	0.2209	0.8551	-0.28	-0.28	< 0,1	NULL
SETD7	ENST00000274031.3	SET domain containing (lysine methyltransferase) 7	76	1	0	0	1	2	0	0	2	1	hsa-miR-155-5p	0.0349	0.2369	1.1306	-0.28	-0.29	0.41	2011
CHAF1A	ENST00000301280.5	chromatin assembly factor 1, subunit A (p150)	647	1	0	1	0	0	0	0	0	0	hsa-miR-155-5p	0.0152	0.1032	0.4853	-0.28	-0.28	0.23	2009, 2011
DMTF1	ENST00000413276.2	cyclin D binding myb-like transcription factor 1	198	1	1	0	0	0	0	0	0	0	hsa-miR-155-5p	0.0319	0.1964	0.6521	-0.28	-0.28	< 0,1	2009, 2011
C8orf4	ENST00000315792.3	chromosome 8 open reading frame 4	3820	1	0	1	0	0	0	0	0	0	hsa-miR-155-5p	0.0068	0.0485	0.2804	-0.27	-0.28	0.23	2011
RCN2	ENST00000394885.3	reticulocalbin 2, EF-hand calcium binding domain	4448	1	0	1	0	0	0	0	0	0	hsa-miR-155-5p	0.0164	0.1124	0.5482	-0.27	-0.27	0.23	2005, 2007, 2011
SPRED1	ENST00000299084.4	sprouty-related, EVH1 domain containing 1	547	1	0	0	1	2	0	1	1	2	hsa-miR-155-5p	0.028	0.1949	1.0354	-0.27	-0.28	0.67	2005, 2007, 2011
C9orf78	ENST00000372447.3	chromosome 9 open reading frame 78	1483	1	0	1	0	0	0	0	0	0	hsa-miR-155-5p	0.0166	0.1113	0.4953	-0.26	-0.26	0.23	NULL
KRAS	ENST00000256078.4	Kirsten rat sarcoma viral oncogene homolog	40	1	0	1	0	1	0	0	1	0	hsa-miR-155-5p	0.0206	0.1423	0.7314	-0.26	-0.31	0.27	2005, 2007, 2009, 2011
SKIV2L2	ENST00000230640.5	superkiller viralicidic activity 2-like 2 (S, cerevisiae)	1037	1	0	1	0	0	0	0	0	0	hsa-miR-155-5p	0.0163	0.1129	0.5858	-0.26	-0.26	0.23	2011
GMCL1	ENST00000282570.3	germ cell-less, spermatogenesis associated 1	360	1	1	0	0	0	0	0	0	0	hsa-miR-155-5p	0.037	0.2221	0.7129	-0.26	-0.27	0.36	NULL
MEIS1	ENST00000488550.1	Meis homeobox 1	533	1	1	0	0	0	0	0	0	0	hsa-miR-155-5p	0.0438	0.2629	0.8848	-0.26	-0.26	0.55	2009, 2011
INADL	ENST00000371158.2	InaD-like (Drosophila)	96	1	0	0	1	1	0	1	0	0	hsa-miR-155-5p	0.0356	0.2423	1.1612	-0.26	-0.26	0.69	2009, 2011
FOXO3	ENST00000343882.6	forkhead box O3	32	1	0	1	0	3	1	1	1	0	hsa-miR-155-5p	0.0363	0.2506	1.2724	-0.26	-0.26	0.31	2011
BCL10	ENST00000370580.1	B-cell CLL/lymphoma 10	2090	1	1	0	0	0	0	0	0	0	hsa-miR-155-5p	0.0217	0.1402	0.5388	-0.26	-0.27	< 0,1	2011
COPS3	ENST00000539941.2	COP9 signalosome subunit 3	3495	1	0	0	1	0	0	0	0	0	hsa-miR-155-5p	0.0179	0.1177	0.4836	-0.26	-0.28	0.73	2005, 2007, 2011
CEP41	ENST00000223208.5	centrosomal protein 41kDa	346	1	1	0	0	0	0	0	0	0	hsa-miR-155-5p	0.0467	0.2643	0.7234	-0.25	-0.27	0.42	2005, 2007, 2009, 2011
FBXO30	ENST00000237281.4	F-box protein 30	224	1	1	0	0	3	1	2	0	2	hsa-miR-155-5p	0.0492	0.3303	1.5358	-0.25	-0.32	0.23	NULL
PKIA	ENST00000396418.2	protein kinase (cAMP-dependent, catalytic) inhibitor alpha	542	1	0	1	0	2	0	0	2	0	hsa-miR-155-5p	0.0153	0.1051	0.5215	-0.25	-0.31	0.24	2005, 2007
USP8	ENST00000396444.3	ubiquitin specific peptidase 8	109	1	0	1	0	0	0	0	0	2	hsa-miR-155-5p	0.0277	0.1887	0.9294	-0.25	-0.26	0.23	2011
SWSAP1	ENST00000312423.2	SWIM-type zinc finger 7 associated protein 1	55	1	0	1	0	0	0	0	0	0	hsa-miR-155-5p	0.0067	0.0467	0.2519	-0.25	-0.32	0.23	NULL
CDC73	ENST00000367435.3	cell division cycle 73	579	1	0	1	0	3	1	1	1	2	hsa-miR-155-5p	0.022	0.1433	0.5713	-0.25	-0.64	0.25	2011
PRKD1	ENST00000331968.5	protein kinase D1	75	1	0	0	1	0	0	0	0	0	hsa-miR-155-5p	0.0302	0.1886	0.6634	-0.25	-0.25	0.63	NULL
CA13	ENST00000321764.3	carbonic anhydrase XIII	42	1	1	0	0	0	0	0	0	0	hsa-miR-155-5p	0.0335	0.2085	0.741	-0.25	-0.25	< 0,1	2009, 2011
S1PR1	ENST00000305352.6	sphingosine-1-phosphate receptor 1	251	1	0	1	0	1	1	0	0	0	hsa-miR-155-5p	0.0282	0.1874	0.8509	-0.25	-0.66	0.23	2005, 2007, 2009, 2011
MGP	ENST00000539261.1	matrix Gla protein	153	1	0	1	0	0	0	0	0	0	hsa-miR-155-5p	0.006	0.0427	0.2493	-0.25	-0.25	0.23	2011
IL6ST	ENST00000381287.4	interleukin 6 signal transducer (gp130, oncostatin M receptor)	213	1	0	1	0	2	0	0	2	1	hsa-miR-155-5p	0.0325	0.2238	1.1558	-0.25	-0.27	0.32	2011
NFIA	ENST00000403491.3	nuclear factor I/A	5	1	0	0	1	3	0	2	1	1	hsa-miR-155-5p	0.0343	0.2385	1.283	-0.24	-0.24	0.73	2011
LRRC59	ENST00000225972.7	leucine rich repeat containing 59	27064	1	1	0	0	0	0	0	0	0	hsa-miR-155-5p	0.035	0.2075	0.6383	-0.24	-0.28	0.45	2007, 2009, 2011
SOX10	ENST00000396884.2	SRY (sex determining region Y)-box 10	5	1	0	0	1	0	0	0	0	0	hsa-miR-155-5p	0.0205	0.1337	0.5329	-0.24	-0.24	0.68	2011
SOX1	ENST00000330949.1	SRY (sex determining region Y)-box 1	5	1	1	0	0	0	0	0	0	0	hsa-miR-155-5p	0.0451	0.2595	0.7377	-0.24	-0.24	0.71	2005, 2007, 2009, 2011
CREBRF	ENST00000540014.1	CREB3 regulatory factor	24	1	0	1	0	1	0	1	0	1	hsa-miR-155-5p	0.0336	0.2276	1.077	-0.24	-0.25	0.41	2005, 2007
ATP6V1G1	ENST00000374050.3	ATPase, H+ transporting, lysosomal 13kDa, V1 subunit G1	8219	1	0	0	1	0	0	0	0	1	hsa-miR-155-5p	0.022	0.1428	0.5518	-0.24	-0.28	0.45	2009, 2011
BAG5	ENST00000299204.4	BCL2-associated athanogene 5	267	1	1	0	0	2	0	0	2	0	hsa-miR-155-5p	0.0355	0.2406	1.1352	-0.24	-0.24	0.31	2009, 2011
UQCR11	ENST00000589880.1	ubiquinol-cytochrome c reductase, complex III subunit XI	34490	1	0	0	1	0	0	0	0	0	hsa-miR-155-5p	0.0108	0.0744	0.3727	-0.24	-0.24	0.5	2009, 2011
NGEF	ENST00000264051.3	neuronal guanine nucleotide exchange factor	13	1	0	0	1	0	0	0	0	0	hsa-miR-155-5p	0.0126	0.0864	0.4168	-0.24	-0.24	0.58	2007, 2011
NRG3	ENST00000372142.2	neuregulin 3	27	1	0	0	1	1	1	0	0	0	hsa-miR-155-5p	0.0594	0.3225	0.8382	-0.24	-0.46	0.72	2011
SPTSSA	ENST00000298130.4	serine palmitoyltransferase, small subunit A	27	1	0	1	0	2	0	1	1	0	hsa-miR-155-5p	0.0184	0.1249	0.5798	-0.24	-0.53	0.23	2009, 2011
IKBKE	ENST00000367120.3	inhibitor of kappa light polypeptide gene enhancer in B-cells, kinase epsilon	334	2	0	2	0	0	0	0	0	0	hsa-miR-155-5p	0.0207	0.143	0.7168	-0.23	-0.23	0.41	2011
SEPT11	ENST00000264893.6	septin 11	515	1	0	1	0	2	0	1	1	0	hsa-miR-155-5p	0.0262	0.1826	0.9573	-0.23	-0.26	0.31	2005, 2007, 2009, 2011
MAP3K7	ENST00000369325.3	mitogen-activated protein kinase kinase kinase 7	1172	1	1	0	0	1	1	0	0	0	hsa-miR-155-5p	0.0365	0.2182	0.7291	-0.23	-0.47	< 0,1	NULL
LSM14A	ENST00000433627.5	LSM14A, SCD6 homolog A (S, cerevisiae)	362	1	1	0	0	0	0	0	0	0	hsa-miR-155-5p	0.0266	0.159	0.4996	-0.23	-0.35	0.39	2011
MEF2A	ENST00000354410.5	myocyte enhancer factor 2A	654	1	1	0	0	0	0	0	0	1	hsa-miR-155-5p	0.0247	0.1614	0.6616	-0.23	-0.23	0.26	2009, 2011
ZNF248	ENST00000395867.3	zinc finger protein 248	43	1	1	0	0	0	0	0	0	0	hsa-miR-155-5p	0.0167	0.1132	0.5286	-0.23	-0.23	< 0,1	2009, 2011
TOMM34	ENST00000372813.3	translocase of outer mitochondrial membrane 34	1242	1	0	0	1	0	0	0	0	0	hsa-miR-155-5p	0.0166	0.1148	0.5877	-0.23	-0.23	0.44	2011
SALL1	ENST00000566102.1	sal-like 1 (Drosophila)	95	1	0	0	1	0	0	0	0	1	hsa-miR-155-5p	0.0169	0.118	0.6313	-0.23	-0.24	0.46	2005, 2007, 2009, 2011
MYBL1	ENST00000522677.3	v-myb avian myeloblastosis viral oncogene homolog-like 1	53	1	1	0	0	0	0	0	0	0	hsa-miR-155-5p	0.0341	0.2137	0.7934	-0.23	-0.23	0.15	2007, 2009, 2011
KLF3	ENST00000261438.5	Kruppel-like factor 3 (basic)	515	2	0	0	2	1	0	0	1	1	hsa-miR-155-5p	0.0239	0.1596	0.7194	-0.23	-0.39	0.81	2009, 2011
RAP1B	ENST00000250559.9	RAP1B, member of RAS oncogene family	3599	1	0	0	1	0	0	0	0	1	hsa-miR-155-5p	0.0241	0.1603	0.7178	-0.23	-0.23	0.39	2009, 2011
ELK3	ENST00000228741.3	ELK3, ETS-domain protein (SRF accessory protein 2)	2719	1	0	0	1	1	0	0	1	0	hsa-miR-155-5p	0.0286	0.1899	0.8672	-0.23	-0.23	0.72	NULL
PAXBP1	ENST00000331923.4	PAX3 and PAX7 binding protein 1	340	1	1	0	0	0	0	0	0	0	hsa-miR-155-5p	0.018	0.1116	0.3747	-0.22	-0.4	0.26	2011
ZC2HC1C	ENST00000238686.8	zinc finger, C2HC-type containing 1C	48	1	0	1	0	0	0	0	0	1	hsa-miR-155-5p	0.0101	0.0707	0.3767	-0.22	-0.27	0.23	NULL
CARD11	ENST00000396946.4	caspase recruitment domain family, member 11	13	1	0	0	1	0	0	0	0	0	hsa-miR-155-5p	0.0176	0.1172	0.4952	-0.22	-0.22	0.57	2005, 2007, 2009, 2011
SLC33A1	ENST00000392845.3	solute carrier family 33 (acetyl-CoA transporter), member 1	145	1	1	0	0	1	0	1	0	0	hsa-miR-155-5p	0.0206	0.1398	0.6547	-0.22	-0.25	0.28	2011
VTI1B	ENST00000554659.1	vesicle transport through interaction with t-SNAREs 1B	264	1	1	0	0	1	0	1	0	0	hsa-miR-155-5p	0.0195	0.1309	0.5946	-0.22	-0.42	< 0,1	NULL
PKN2	ENST00000370521.3	protein kinase N2	747	1	1	0	0	0	0	0	0	0	hsa-miR-155-5p	0.031	0.1952	0.7276	-0.22	-0.23	0.2	2007, 2009, 2011
E2F2	ENST00000361729.2	E2F transcription factor 2	96	2	1	0	1	0	0	0	0	0	hsa-miR-155-5p	0.0328	0.2137	0.883	-0.22	-0.22	0.92	2009, 2011
PHF17	ENST00000226319.6	PHD finger protein 17	1393	1	1	0	0	0	0	0	0	1	hsa-miR-155-5p	0.0361	0.2258	0.835	-0.22	-0.22	< 0,1	2007, 2009, 2011
RELA	ENST00000525693.1	v-rel avian reticuloendotheliosis viral oncogene homolog A	1707	1	1	0	0	0	0	0	0	0	hsa-miR-155-5p	0.0393	0.2315	0.6847	-0.22	-0.22	0.59	2011
SATB1	ENST00000338745.6	SATB homeobox 1	312	1	0	1	0	1	0	1	0	0	hsa-miR-155-5p	0.0167	0.1135	0.5357	-0.22	-0.24	0.23	2005, 2007, 2009, 2011
PIK3CA	ENST00000263967.3	phosphatidylinositol-4,5-bisphosphate 3-kinase, catalytic subunit alpha	112	1	0	1	0	0	0	0	0	1	hsa-miR-155-5p	0.0182	0.1244	0.607	-0.22	-0.22	0.23	NULL
CTLA4	ENST00000427473.2	cytotoxic T-lymphocyte-associated protein 4	5	1	0	1	0	0	0	0	0	0	hsa-miR-155-5p	0.0049	0.0348	0.2102	-0.22	-0.22	0.23	2005, 2007, 2011
RAPGEF2	ENST00000264431.4	Rap guanine nucleotide exchange factor (GEF) 2	484	1	1	0	0	0	0	0	0	2	hsa-miR-155-5p	0.0349	0.2267	0.9528	-0.22	-0.22	0.15	NULL
EPHA3	ENST00000494014.1	EPH receptor A3	100	1	1	0	0	0	0	0	0	1	hsa-miR-155-5p	0.0424	0.2661	1.0097	-0.22	-0.22	< 0,1	NULL
LCORL	ENST00000326877.4	ligand dependent nuclear receptor corepressor-like	194	1	1	0	0	0	0	0	0	0	hsa-miR-155-5p	0.0273	0.1717	0.6179	-0.22	-0.49	< 0,1	2007, 2009
S100PBP	ENST00000373475.5	S100P binding protein	428	1	1	0	0	1	0	1	0	0	hsa-miR-155-5p	0.0217	0.1506	0.7759	-0.22	-0.22	0.23	2009, 2011
HIF1A	ENST00000323441.6	hypoxia inducible factor 1, alpha subunit (basic helix-loop-helix transcription factor)	1955	1	0	1	0	1	0	1	0	0	hsa-miR-155-5p	0.0204	0.14	0.6955	-0.22	-0.24	0.23	2005, 2007
INSIG2	ENST00000245787.4	insulin induced gene 2	562	1	1	0	0	1	0	1	0	1	hsa-miR-155-5p	0.0261	0.164	0.5944	-0.22	-0.29	0.3	NULL
FLJ20373	ENST00000414004.2		75	1	0	0	1	0	0	0	0	0	hsa-miR-155-5p	0.0175	0.1167	0.5116	-0.21	-0.21	0.61	NULL
DNAJB7	ENST00000307221.4	DnaJ (Hsp40) homolog, subfamily B, member 7	5	1	0	1	0	0	0	0	0	1	hsa-miR-155-5p	0.0264	0.1767	0.7973	-0.21	-0.21	0.23	2005, 2007, 2009, 2011
STARD8	ENST00000252336.6	StAR-related lipid transfer (START) domain containing 8	29	1	0	1	0	0	0	0	0	0	hsa-miR-155-5p	0.0205	0.1343	0.5376	-0.21	-0.21	0.23	NULL
PRKAR1A	ENST00000589228.1	protein kinase, cAMP-dependent, regulatory, type I, alpha	1257	1	1	0	0	0	0	0	0	0	hsa-miR-155-5p	0.0111	0.0794	0.4722	-0.21	-0.21	< 0,1	2011
SEPHS1	ENST00000545675.1	selenophosphate synthetase 1	281	1	0	1	0	0	0	0	0	1	hsa-miR-155-5p	0.0244	0.1594	0.6698	-0.21	-0.24	0.23	NULL
ZPLD1	ENST00000306176.1	zona pellucida-like domain containing 1	5	1	1	0	0	0	0	0	0	0	hsa-miR-155-5p	0.0309	0.1907	0.6351	-0.21	-0.21	< 0,1	2009, 2011
GNAS	ENST00000371075.3	GNAS complex locus	314	1	1	0	0	0	0	0	0	0	hsa-miR-155-5p	0.0102	0.0681	0.2938	-0.21	-0.37	< 0,1	2009, 2011
C10orf12	ENST00000286067.2	chromosome 10 open reading frame 12	49	2	1	0	1	0	0	0	0	0	hsa-miR-155-5p	0.0233	0.151	0.5881	-0.21	-0.32	0.81	2005, 2007, 2011
BPIFB2	ENST00000170150.3	BPI fold containing family B, member 2	5	1	0	0	1	0	0	0	0	0	hsa-miR-155-5p	0.0144	0.0973	0.4471	-0.21	-0.21	0.46	2011
RSPO2	ENST00000517939.1	R-spondin 2	5	1	0	0	1	0	0	0	0	0	hsa-miR-155-5p	0.0108	0.0747	0.3736	-0.21	-0.21	0.58	2007, 2009, 2011
TSPAN14	ENST00000429989.3	tetraspanin 14	239	1	1	0	0	3	0	1	2	1	hsa-miR-155-5p	0.0388	0.2328	0.7371	-0.21	-0.29	0.14	2007, 2009, 2011
CNIH1	ENST00000395573.4	cornichon family AMPA receptor auxiliary protein 1	2182	1	0	0	1	1	0	0	1	0	hsa-miR-155-5p	0.0347	0.2106	0.68	-0.21	-0.25	0.46	2005, 2007
HMGCS1	ENST00000325110.6	3-hydroxy-3-methylglutaryl-CoA synthase 1 (soluble)	3730	1	1	0	0	1	0	0	1	1	hsa-miR-155-5p	0.0235	0.1541	0.6477	-0.21	-0.23	< 0,1	NULL
ZNF618	ENST00000288466.7	zinc finger protein 618	778	1	1	0	0	0	0	0	0	0	hsa-miR-155-5p	0.1193	0.5007	0.9066	-0.21	-0.21	0.91	2009, 2011
KPNA1	ENST00000344337.6	karyopherin alpha 1 (importin alpha 5)	1030	1	0	0	1	2	1	0	1	2	hsa-miR-155-5p	0.0353	0.2433	1.2511	-0.21	-0.32	0.67	2005, 2007, 2009, 2011
BSDC1	ENST00000341071.7	BSD domain containing 1	714	1	1	0	0	0	0	0	0	1	hsa-miR-155-5p	0.0242	0.1607	0.7053	-0.2	-0.21	0.18	2011
KIAA0087	ENST00000242109.3	KIAA0087	5	1	0	0	1	0	0	0	0	0	hsa-miR-155-5p	0.024	0.1564	0.6376	-0.2	-0.2	0.54	NULL
SGIP1	ENST00000371036.3	SH3-domain GRB2-like (endophilin) interacting protein 1	180	1	0	1	0	1	1	0	0	1	hsa-miR-155-5p	0.0169	0.1143	0.5317	-0.2	-0.39	0.23	NULL
COL21A1	ENST00000244728.5	collagen, type XXI, alpha 1	9	1	1	0	0	0	0	0	0	0	hsa-miR-155-5p	0.0269	0.1719	0.6479	-0.2	-0.2	0.11	2009, 2011
RHEB	ENST00000262187.5	Ras homolog enriched in brain	14	1	0	0	1	0	0	0	0	0	hsa-miR-155-5p	0.0251	0.1596	0.5839	-0.2	-0.2	0.73	2009, 2011
QKI	ENST00000392127.2	QKI, KH domain containing, RNA binding	323	2	1	1	0	1	1	0	0	3	hsa-miR-155-5p	0.0421	0.2765	1.2282	-0.2	-0.41	0.23	2011
OLFML3	ENST00000369551.1	olfactomedin-like 3	24	1	0	0	1	0	0	0	0	0	hsa-miR-155-5p	0.0125	0.0852	0.4078	-0.2	-0.2	0.46	2005, 2007, 2009, 2011
XRN1	ENST00000264951.4	5'-3' exoribonuclease 1	612	1	0	1	0	1	0	0	1	1	hsa-miR-155-5p	0.0314	0.2204	1.2176	-0.2	-0.2	0.23	2009, 2011
FAM168A	ENST00000064778.4	family with sequence similarity 168, member A	68	1	1	0	0	0	0	0	0	1	hsa-miR-155-5p	0.0395	0.2253	0.6643	-0.2	-0.27	0.49	NULL
TM9SF3	ENST00000371142.4	transmembrane 9 superfamily member 3	1030	1	0	1	0	1	1	0	0	1	hsa-miR-155-5p	0.0197	0.1342	0.6634	-0.2	-0.44	0.23	2011
MYO10	ENST00000513610.1	myosin X	3866	1	1	0	0	0	0	0	0	0	hsa-miR-155-5p	0.037	0.2274	0.7908	-0.2	-0.2	0.61	2005, 2007, 2009, 2011
FAM105A	ENST00000274217.3	family with sequence similarity 105, member A	2613	1	0	1	0	1	0	0	1	0	hsa-miR-155-5p	0.011	0.0772	0.4269	-0.2	-0.22	0.23	2009, 2011
SPOCK1	ENST00000394945.1	sparc/osteonectin, cwcv and kazal-like domains proteoglycan (testican) 1	935	1	1	0	0	0	0	0	0	0	hsa-miR-155-5p	0.0383	0.2343	0.8125	-0.19	-0.2	< 0,1	2009, 2011
THAP6	ENST00000311638.3	THAP domain containing 6	24	1	0	1	0	0	0	0	0	1	hsa-miR-155-5p	0.0059	0.0428	0.2894	-0.19	-0.19	0.23	2009, 2011
SLC12A6	ENST00000397707.2	solute carrier family 12 (potassium/chloride transporter), member 6	17	1	0	1	0	2	1	1	0	0	hsa-miR-155-5p	0.0329	0.2198	0.9693	-0.19	-0.22	0.23	2011
PEA15	ENST00000360472.4	phosphoprotein enriched in astrocytes 15	5239	1	1	0	0	0	0	0	0	0	hsa-miR-155-5p	0.0192	0.1259	0.5188	-0.19	-0.22	0.3	2009, 2011
SMAD5	ENST00000545279.1	SMAD family member 5	225	1	0	0	1	1	0	1	0	0	hsa-miR-155-5p	0.0243	0.1644	0.7584	-0.19	-0.24	0.41	NULL
ARL5B	ENST00000377275.3	ADP-ribosylation factor-like 5B	368	2	1	1	0	2	1	0	1	0	hsa-miR-155-5p	0.0181	0.1216	0.5801	-0.19	-0.77	0.34	2007, 2009, 2011
HAUS6	ENST00000380502.3	HAUS augmin-like complex, subunit 6	24	1	1	0	0	0	0	0	0	0	hsa-miR-155-5p	0.033	0.2045	0.7111	-0.19	-0.19	0.21	2009, 2011
TPD52	ENST00000379096.5	tumor protein D52	4585	1	0	0	1	0	0	0	0	0	hsa-miR-155-5p	0.0271	0.1728	0.6495	-0.19	-0.19	0.41	NULL
ATP6V1C1	ENST00000395862.3	ATPase, H+ transporting, lysosomal 42kDa, V1 subunit C1	951	1	0	0	1	0	0	0	0	1	hsa-miR-155-5p	0.0441	0.2565	0.7719	-0.18	-0.2	0.47	2011
NR2F2	ENST00000394166.3	nuclear receptor subfamily 2, group F, member 2	4428	2	0	0	2	0	0	0	0	0	hsa-miR-155-5p	0.0248	0.1595	0.6094	-0.18	-0.3	0.64	2007
SCML2	ENST00000398048.3	sex comb on midleg-like 2 (Drosophila)	7	1	1	0	0	0	0	0	0	0	hsa-miR-155-5p	0.0067	0.0474	0.2727	-0.18	-0.18	< 0,1	NULL
MIDN	ENST00000591446.2	midnolin	621	2	1	1	0	0	0	0	0	0	hsa-miR-155-5p	0.0433	0.2673	0.9399	-0.18	-0.19	0.74	2005, 2007, 2009, 2011
MORC3	ENST00000400485.1	MORC family CW-type zinc finger 3	142	1	1	0	0	0	0	0	0	1	hsa-miR-155-5p	0.0205	0.1376	0.6264	-0.18	-0.18	< 0,1	NULL
CAB39	ENST00000258418.5	calcium binding protein 39	27	1	1	0	0	0	0	0	0	0	hsa-miR-155-5p	0.0397	0.2158	0.6045	-0.18	-0.31	0.28	2005, 2007, 2009, 2011
TCF12	ENST00000267811.5	transcription factor 12	101	1	1	0	0	1	0	0	1	1	hsa-miR-155-5p	0.0329	0.2076	0.8245	-0.18	-0.31	< 0,1	NULL
GABRB2	ENST00000393959.1	gamma-aminobutyric acid (GABA) A receptor, beta 2	5	1	0	0	1	1	0	1	0	0	hsa-miR-155-5p	0.022	0.1546	0.8578	-0.18	-0.18	0.52	NULL
MAFB	ENST00000373313.2	v-maf avian musculoaponeurotic fibrosarcoma oncogene homolog B	333	1	0	0	1	0	0	0	0	0	hsa-miR-155-5p	0.0166	0.111	0.48	-0.18	-0.18	0.49	2005, 2007, 2009, 2011
RP11-195F19,5	ENST00000416454.1	HCG2040265, isoform CRA_a; Uncharacterized protein; cDNA FLJ50015	18	1	0	0	1	0	0	0	0	0	hsa-miR-155-5p	0.004	0.0292	0.1826	-0.18	-0.18	< 0,1	NULL
COLGALT1	ENST00000252599.4	collagen beta(1-O)galactosyltransferase 1	427	1	1	0	0	0	0	0	0	0	hsa-miR-155-5p	0.0182	0.1213	0.5281	-0.18	-0.18	< 0,1	2011
DCP2	ENST00000389063.2	decapping mRNA 2	155	1	0	0	1	1	0	1	0	2	hsa-miR-155-5p	0.0187	0.1334	0.7947	-0.18	-0.25	0.5	NULL
ZNF703	ENST00000331569.4	zinc finger protein 703	1557	1	0	0	1	1	0	1	0	2	hsa-miR-155-5p	0.0109	0.0761	0.4034	-0.18	-0.2	0.78	2007, 2009, 2011
C9orf69	ENST00000561457.1	chromosome 9 open reading frame 69	134	1	0	0	1	0	0	0	0	0	hsa-miR-155-5p	0.0103	0.0713	0.3621	-0.17	-0.17	0.72	2009, 2011
MIER3	ENST00000381226.3	mesoderm induction early response 1, family member 3	112	1	0	1	0	0	0	0	0	0	hsa-miR-155-5p	0.0133	0.0922	0.49	-0.17	-0.22	0.23	2007, 2011
USP48	ENST00000400301.1	ubiquitin specific peptidase 48	3036	1	0	0	1	1	0	1	0	0	hsa-miR-155-5p	0.0049	0.0354	0.2148	-0.17	-0.32	0.55	2005, 2007, 2009, 2011
RBMS3	ENST00000396583.3	RNA binding motif, single stranded interacting protein 3	56	2	1	1	0	1	0	1	0	2	hsa-miR-155-5p	0.0306	0.2072	1.0051	-0.17	-0.3	0.59	2009, 2011
CNTN4	ENST00000427331.1	contactin 4	191	1	0	1	0	0	0	0	0	1	hsa-miR-155-5p	0.0134	0.0947	0.5275	-0.17	-0.18	0.23	2005, 2007
JHDM1D	ENST00000397560.2	jumonji C domain containing histone demethylase 1 homolog D (S, cerevisiae)	470	2	1	0	1	0	0	0	0	0	hsa-miR-155-5p	0.0585	0.3645	1.3647	-0.17	-0.18	0.71	2009, 2011
TLE4	ENST00000376544.3	transducin-like enhancer of split 4 (E(sp1) homolog, Drosophila)	369	1	1	0	0	0	0	0	0	0	hsa-miR-155-5p	0.0124	0.0802	0.3227	-0.17	-0.4	0.55	2005, 2007, 2009, 2011
PTAR1	ENST00000377200.5	protein prenyltransferase alpha subunit repeat containing 1	161	1	0	1	0	2	1	0	1	0	hsa-miR-155-5p	0.0343	0.232	1.0893	-0.17	-0.27	0.33	2009, 2011
RCOR1	ENST00000262241.6	REST corepressor 1	403	1	0	1	0	1	0	0	1	2	hsa-miR-155-5p	0.0328	0.2166	0.9408	-0.17	-0.26	0.49	2007, 2009, 2011
STRN3	ENST00000355683.5	striatin, calmodulin binding protein 3	697	1	0	1	0	1	0	0	1	2	hsa-miR-155-5p	0.0261	0.1793	0.9105	-0.17	-0.18	0.23	2009, 2011
ANTXR2	ENST00000403729.2	anthrax toxin receptor 2	51	1	1	0	0	2	0	1	1	2	hsa-miR-155-5p	0.0285	0.1894	0.844	-0.17	-0.26	< 0,1	2005, 2007, 2011
CAMK4	ENST00000282356.4	calcium/calmodulin-dependent protein kinase IV	73	1	1	0	0	0	0	0	0	4	hsa-miR-155-5p	0.0258	0.1746	0.8572	-0.17	-0.19	0.12	NULL
ZBTB16	ENST00000335953.4	zinc finger and BTB domain containing 16	73	1	1	0	0	0	0	0	0	0	hsa-miR-155-5p	0.0666	0.3381	0.7551	-0.17	-0.18	0.52	NULL
NR1H3	ENST00000467728.1	nuclear receptor subfamily 1, group H, member 3	714	1	0	0	1	0	0	0	0	0	hsa-miR-155-5p	0.01	0.0698	0.3565	-0.17	-0.17	0.36	2011
SEMA5A	ENST00000382496.5	sema domain, seven thrombospondin repeats (type 1 and type 1-like), transmembrane domain (TM) and short cytoplasmic domain, (semaphorin) 5A	98	1	1	0	0	1	0	1	0	2	hsa-miR-155-5p	0.0719	0.4155	1.4488	-0.17	-0.18	0.5	2005, 2007, 2009, 2011
SMIM13	ENST00000416247.2	small integral membrane protein 13	199	1	1	0	0	0	0	0	0	2	hsa-miR-155-5p	0.0153	0.1021	0.4794	-0.17	-0.42	< 0,1	2011
SYVN1	ENST00000294256.8	synovial apoptosis inhibitor 1, synoviolin	95	1	0	0	1	0	0	0	0	0	hsa-miR-155-5p	0.019	0.125	0.5072	-0.17	-0.23	0.59	2005, 2007, 2009, 2011
SAP30L	ENST00000297109.6	SAP30-like	335	1	1	0	0	0	0	0	0	1	hsa-miR-155-5p	0.0239	0.1355	0.4176	-0.17	-0.47	0.27	2011
EHF	ENST00000257831.3	ets homologous factor	5	1	0	0	1	0	0	0	0	0	hsa-miR-155-5p	0.0108	0.075	0.3746	-0.17	-0.17	0.64	2005, 2007, 2009, 2011
CTTNBP2NL	ENST00000271277.6	CTTNBP2 N-terminal like	182	1	1	0	0	2	0	0	2	0	hsa-miR-155-5p	0.0272	0.1716	0.6519	-0.17	-0.26	0.37	2011
SLC35F5	ENST00000245680.2	solute carrier family 35, member F5	136	1	0	1	0	0	0	0	0	0	hsa-miR-155-5p	0.0107	0.0741	0.3732	-0.17	-0.19	0.23	2011
FAM212B	ENST00000357260.5	family with sequence similarity 212, member B	211	1	1	0	0	0	0	0	0	0	hsa-miR-155-5p	0.0499	0.2636	0.6268	-0.17	-0.21	0.43	2011
KANSL1	ENST00000574590.1	KAT8 regulatory NSL complex subunit 1	5	1	0	0	1	0	0	0	0	0	hsa-miR-155-5p	0.0217	0.1434	0.6126	-0.17	-0.17	0.69	2007, 2009, 2011
FXR1	ENST00000357559.4	fragile X mental retardation, autosomal homolog 1	434	1	0	1	0	2	1	1	0	0	hsa-miR-155-5p	0.0193	0.1273	0.5735	-0.17	-0.42	0.23	2009, 2011
KBTBD2	ENST00000304056.4	kelch repeat and BTB (POZ) domain containing 2	2559	2	0	1	1	0	0	0	0	0	hsa-miR-155-5p	0.0185	0.1283	0.6649	-0.16	-0.17	0.54	2005, 2007
CHD8	ENST00000430710.3	chromodomain helicase DNA binding protein 8	191	1	0	0	1	0	0	0	0	0	hsa-miR-155-5p	0.0255	0.1628	0.6098	-0.16	-0.16	0.43	2007
SMTNL1	ENST00000457912.1	smoothelin-like 1	5	1	0	0	1	0	0	0	0	0	hsa-miR-155-5p	0.0151	0.1019	0.456	-0.16	-0.16	0.39	2009
NOVA1	ENST00000465357.2	neuro-oncological ventral antigen 1	5	1	0	1	0	0	0	0	0	0	hsa-miR-155-5p	0.0106	0.0746	0.4245	-0.16	-0.16	0.23	2005, 2007, 2009, 2011
LRP12	ENST00000424843.2	low density lipoprotein receptor-related protein 12	378	1	0	0	1	0	0	0	0	0	hsa-miR-155-5p	0.0384	0.2278	0.6893	-0.16	-0.16	0.57	NULL
PPP1R3A	ENST00000284601.3	protein phosphatase 1, regulatory subunit 3A	5	1	0	0	1	0	0	0	0	0	hsa-miR-155-5p	0.0162	0.1112	0.5535	-0.16	-0.16	0.34	NULL
HHIP	ENST00000296575.3	hedgehog interacting protein	65	2	1	0	1	1	0	1	0	0	hsa-miR-155-5p	0.029	0.1905	0.8252	-0.16	-0.36	0.85	NULL
EMP2	ENST00000359543.3	epithelial membrane protein 2	1725	1	0	0	1	0	0	0	0	0	hsa-miR-155-5p	0.0247	0.1588	0.6063	-0.16	-0.16	0.71	2011
GATA3	ENST00000379328.3	GATA binding protein 3	136	1	0	0	1	0	0	0	0	0	hsa-miR-155-5p	0.0269	0.1696	0.6031	-0.16	-0.16	0.39	NULL
KIF3A	ENST00000378746.4	kinesin family member 3A	33	1	0	1	0	1	0	1	0	0	hsa-miR-155-5p	0.032	0.2074	0.8445	-0.16	-0.22	0.41	NULL
NUP43	ENST00000367403.3	nucleoporin 43kDa	113	1	0	1	0	1	0	1	0	0	hsa-miR-155-5p	0.0217	0.1421	0.5768	-0.16	-0.25	< 0,1	NULL
TADA2B	ENST00000310074.7	transcriptional adaptor 2B	38	1	1	0	0	0	0	0	0	0	hsa-miR-155-5p	0.0336	0.1801	0.4711	-0.16	-0.32	0.64	2009, 2011
SHOX	ENST00000381578.1	short stature homeobox	5	1	1	0	0	0	0	0	0	1	hsa-miR-155-5p	0.0238	0.1582	0.7002	-0.16	-0.16	0.53	2009, 2011
ICOSLG	ENST00000407780.3	inducible T-cell co-stimulator ligand	47	1	0	1	0	0	0	0	0	1	hsa-miR-155-5p	0.0117	0.0806	0.3965	-0.16	-0.16	0.23	NULL
BTBD3	ENST00000254977.3	BTB (POZ) domain containing 3	3798	1	0	1	0	0	0	0	0	0	hsa-miR-155-5p	0.0138	0.0947	0.4641	-0.16	-0.17	0.23	2009, 2011
STXBP5L	ENST00000273666.6	syntaxin binding protein 5-like	19	1	1	0	0	0	0	0	0	0	hsa-miR-155-5p	0.0353	0.2227	0.8572	-0.15	-0.15	< 0,1	2009, 2011
BNC2	ENST00000380672.4	basonuclin 2	770	1	1	0	0	1	0	1	0	0	hsa-miR-155-5p	0.0443	0.2634	0.8501	-0.15	-0.17	0.45	2009, 2011
DNAJB1	ENST00000254322.2	DnaJ (Hsp40) homolog, subfamily B, member 1	29	1	1	0	0	0	0	0	0	0	hsa-miR-155-5p	0.0089	0.0602	0.2754	-0.15	-0.26	0.42	2005, 2007, 2009, 2011
AAK1	ENST00000409085.4	AP2 associated kinase 1	27	1	0	1	0	2	0	2	0	3	hsa-miR-155-5p	0.0388	0.2573	1.1809	-0.15	-0.2	0.23	2009, 2011
TRPS1	ENST00000395715.3	trichorhinophalangeal syndrome I	94	1	1	0	0	1	0	0	1	2	hsa-miR-155-5p	0.0671	0.3941	1.4136	-0.15	-0.15	0.57	2007, 2009, 2011
TBCK	ENST00000273980.5	TBC1 domain containing kinase	20	1	0	1	0	0	0	0	0	0	hsa-miR-155-5p	0.0161	0.1126	0.6104	-0.15	-0.15	0.23	NULL
ZFP36L2	ENST00000282388.3	ZFP36 ring finger protein-like 2	317	1	0	1	0	0	0	0	0	1	hsa-miR-155-5p	0.0165	0.1108	0.4989	-0.15	-0.15	0.23	NULL
FBXO11	ENST00000402508.1	F-box protein 11	359	1	0	1	0	1	0	0	1	0	hsa-miR-155-5p	0.0156	0.1082	0.5727	-0.15	-0.26	0.31	2005, 2007, 2009, 2011
NFIB	ENST00000397575.3	nuclear factor I/B	1149	1	0	0	1	1	0	0	1	1	hsa-miR-155-5p	0.0249	0.1671	0.7763	-0.15	-0.15	0.56	2007
PROX1	ENST00000366958.4	prospero homeobox 1	131	1	0	1	0	0	0	0	0	0	hsa-miR-155-5p	0.0223	0.1498	0.6968	-0.15	-0.16	0.23	NULL
HS3ST3A1	ENST00000284110.1	heparan sulfate (glucosamine) 3-O-sulfotransferase 3A1	148	1	1	0	0	0	0	0	0	3	hsa-miR-155-5p	0.0493	0.2453	0.6275	-0.15	-0.32	0.67	NULL
PANK1	ENST00000322191.6	pantothenate kinase 1	435	1	0	0	1	1	0	1	0	0	hsa-miR-155-5p	0.0175	0.1166	0.5091	-0.15	-0.17	0.57	2005, 2007, 2011
ETNK2	ENST00000367201.3	ethanolamine kinase 2	7	1	0	0	1	0	0	0	0	0	hsa-miR-155-5p	0.008	0.0559	0.3043	-0.15	-0.15	0.46	2005, 2007, 2009, 2011
ZNF518B	ENST00000326756.3	zinc finger protein 518B	95	1	0	1	0	0	0	0	0	0	hsa-miR-155-5p	0.0116	0.0804	0.4144	-0.15	-0.16	0.23	2005, 2007, 2011
BCAT1	ENST00000261192.7	branched chain amino-acid transaminase 1, cytosolic	1346	1	0	1	0	3	0	2	1	1	hsa-miR-155-5p	0.0329	0.2297	1.242	-0.15	-0.16	0.23	2007, 2009, 2011
BRD1	ENST00000457780.2	bromodomain containing 1	124	1	0	1	0	0	0	0	0	1	hsa-miR-155-5p	0.0119	0.0836	0.4638	-0.15	-0.18	0.23	2005, 2007, 2009, 2011
KLHL8	ENST00000273963.5	kelch-like family member 8	266	1	0	1	0	0	0	0	0	0	hsa-miR-155-5p	0.0176	0.1185	0.5365	-0.15	-0.15	0.23	2011
ZSWIM6	ENST00000252744.5	zinc finger, SWIM-type containing 6	933	1	1	0	0	0	0	0	0	0	hsa-miR-155-5p	0.0361	0.2223	0.7864	-0.15	-0.15	0.48	2011
SPIN1	ENST00000375859.3	spindlin 1	686	1	0	1	0	0	0	0	0	0	hsa-miR-155-5p	0.0206	0.1377	0.6223	-0.15	-0.15	0.23	NULL
RORA	ENST00000335670.6	RAR-related orphan receptor A	102	1	0	1	0	1	0	0	1	3	hsa-miR-155-5p	0.0386	0.2551	1.1711	-0.15	-0.17	0.28	2011
ZMYND11	ENST00000381591.1	zinc finger, MYND-type containing 11	43	1	0	1	0	0	0	0	0	1	hsa-miR-155-5p	0.0115	0.0817	0.4776	-0.15	-0.18	0.23	2011
MLTK	ENST00000375213.3	Mitogen-activated protein kinase kinase kinase MLT	734	1	1	0	0	1	0	0	1	0	hsa-miR-155-5p	0.0164	0.1115	0.5427	-0.15	-0.27	0.2	NULL
PALLD	ENST00000261509.6	palladin, cytoskeletal associated protein	4423	1	0	1	0	0	0	0	0	0	hsa-miR-155-5p	0.0156	0.1055	0.4857	-0.15	-0.15	0.23	NULL
PELI1	ENST00000358912.4	pellino E3 ubiquitin protein ligase 1	134	1	0	0	1	0	0	0	0	1	hsa-miR-155-5p	0.0159	0.1076	0.5019	-0.14	-0.14	0.37	2005, 2007
SYT10	ENST00000228567.3	synaptotagmin X	5	1	0	1	0	0	0	0	0	1	hsa-miR-155-5p	0.025	0.1667	0.7497	-0.14	-0.14	0.23	NULL
STON1	ENST00000309835.3	stonin 1	254	1	1	0	0	1	0	1	0	0	hsa-miR-155-5p	0.0396	0.2634	1.1527	-0.14	-0.15	0.23	2007, 2009, 2011
ZNF236	ENST00000253159.8	zinc finger protein 236	60	1	1	0	0	0	0	0	0	0	hsa-miR-155-5p	0.0233	0.141	0.5012	-0.14	-0.32	0.33	2005, 2007, 2009, 2011
RSRC2	ENST00000331738.7	arginine/serine-rich coiled-coil 2	320	1	0	0	1	0	0	0	0	0	hsa-miR-155-5p	0.0145	0.096	0.4048	-0.14	-0.21	0.45	NULL
PRMT10	ENST00000322396.6	protein arginine methyltransferase 10 (putative)	71	1	0	1	0	0	0	0	0	0	hsa-miR-155-5p	0.0152	0.1013	0.4498	-0.14	-0.21	0.23	NULL
MSI2	ENST00000284073.2	musashi RNA-binding protein 2	283	1	0	0	1	1	0	0	1	1	hsa-miR-155-5p	0.0243	0.1635	0.749	-0.14	-0.17	0.51	NULL
EPC2	ENST00000258484.6	enhancer of polycomb homolog 2 (Drosophila)	152	1	1	0	0	0	0	0	0	1	hsa-miR-155-5p	0.023	0.1514	0.6489	-0.14	-0.17	0.12	NULL
LNX2	ENST00000316334.3	ligand of numb-protein X 2	760	1	1	0	0	0	0	0	0	0	hsa-miR-155-5p	0.0234	0.1533	0.6325	-0.14	-0.14	< 0,1	2011
FGF2	ENST00000264498.3	fibroblast growth factor 2 (basic)	123	1	0	1	0	0	0	0	0	0	hsa-miR-155-5p	0.0116	0.0795	0.392	-0.14	-0.19	0.23	NULL
SOCS6	ENST00000397942.3	suppressor of cytokine signaling 6	140	1	0	0	1	0	0	0	0	0	hsa-miR-155-5p	0.0258	0.1678	0.6836	-0.14	-0.14	0.44	2007, 2009, 2011
CDC37	ENST00000222005.2	cell division cycle 37	3905	1	0	1	0	0	0	0	0	0	hsa-miR-155-5p	0.0101	0.0704	0.3588	-0.14	-0.14	0.23	NULL
SKI	ENST00000378536.4	v-ski avian sarcoma viral oncogene homolog	613	1	0	1	0	0	0	0	0	1	hsa-miR-155-5p	0.0156	0.1065	0.5195	-0.14	-0.14	0.23	2005, 2007, 2009, 2011
SLC35E2B	ENST00000378662.1	solute carrier family 35, member E2B	5	1	1	0	0	0	0	0	0	0	hsa-miR-155-5p	0.0332	0.2045	0.6917	-0.14	-0.14	0.22	2009, 2011
TRIM44	ENST00000299413.5	tripartite motif containing 44	4203	1	1	0	0	1	0	0	1	0	hsa-miR-155-5p	0.039	0.2384	0.8401	-0.14	-0.21	0.62	2011
RICTOR	ENST00000357387.3	RPTOR independent companion of MTOR, complex 2	441	2	1	0	1	1	0	0	1	0	hsa-miR-155-5p	0.0423	0.2825	1.3362	-0.14	-0.14	0.46	2007, 2009, 2011
CTDSPL2	ENST00000260327.4	CTD (carboxy-terminal domain, RNA polymerase II, polypeptide A) small phosphatase like 2	457	1	0	0	1	1	0	0	1	0	hsa-miR-155-5p	0.0207	0.14	0.6612	-0.14	-0.16	0.65	2007
AGO4	ENST00000373210.3	argonaute RISC catalytic component 4	96	1	1	0	0	0	0	0	0	0	hsa-miR-155-5p	0.0253	0.1631	0.6401	-0.14	-0.14	0.11	2009, 2011
PDE7A	ENST00000401827.3	phosphodiesterase 7A	84	1	0	1	0	2	0	0	2	0	hsa-miR-155-5p	0.0105	0.0742	0.4186	-0.14	-0.22	0.24	2011
KIF26B	ENST00000366518.4	kinesin family member 26B	25	1	0	0	1	2	1	1	0	0	hsa-miR-155-5p	0.0381	0.2481	1.0621	-0.14	-0.14	0.79	NULL
G3BP2	ENST00000395719.3	GTPase activating protein (SH3 domain) binding protein 2	4413	1	0	1	0	0	0	0	0	0	hsa-miR-155-5p	0.0093	0.0655	0.3649	-0.14	-0.14	0.23	2007, 2011
RAPGEF4	ENST00000409036.1	Rap guanine nucleotide exchange factor (GEF) 4	60	1	0	0	1	0	0	0	0	0	hsa-miR-155-5p	0.0103	0.0716	0.3709	-0.13	-0.13	0.67	2007
SP3	ENST00000310015.6	Sp3 transcription factor	285	1	0	1	0	2	0	2	0	0	hsa-miR-155-5p	0.0123	0.0856	0.4462	-0.13	-0.17	0.23	2005, 2007, 2009, 2011
YWHAE	ENST00000264335.8	tyrosine 3-monooxygenase/tryptophan 5-monooxygenase activation protein, epsilon polypeptide	144	1	0	1	0	0	0	0	0	0	hsa-miR-155-5p	0.0192	0.127	0.543	-0.13	-0.14	0.23	2005, 2007, 2009, 2011
ANKFY1	ENST00000341657.4	ankyrin repeat and FYVE domain containing 1	969	2	1	0	1	0	0	0	0	0	hsa-miR-155-5p	0.0292	0.1854	0.7048	-0.13	-0.44	0.8	2009, 2011
PDE12	ENST00000311180.8	phosphodiesterase 12	326	1	0	1	0	0	0	0	0	2	hsa-miR-155-5p	0.0103	0.0734	0.4334	-0.13	-0.21	0.23	2007
TERF1	ENST00000276602.6	telomeric repeat binding factor (NIMA-interacting) 1	5	1	0	1	0	0	0	0	0	0	hsa-miR-155-5p	0.0087	0.0627	0.4005	-0.13	-0.13	0.23	2007, 2011
NUDT4	ENST00000337179.5	nudix (nucleoside diphosphate linked moiety X)-type motif 4	41	1	0	1	0	0	0	0	0	1	hsa-miR-155-5p	0.0174	0.1161	0.5037	-0.13	-0.14	0.23	2009, 2011
CHD9	ENST00000566029.1	chromodomain helicase DNA binding protein 9	447	1	1	0	0	0	0	0	0	1	hsa-miR-155-5p	0.0473	0.2895	1.0688	-0.13	-0.14	0.12	2009, 2011
ZNRF3	ENST00000544604.2	zinc and ring finger 3	179	1	0	0	1	0	0	0	0	0	hsa-miR-155-5p	0.0209	0.1343	0.516	-0.13	-0.16	0.58	2009, 2011
GAB3	ENST00000369575.3	GRB2-associated binding protein 3	39	1	0	0	1	0	0	0	0	0	hsa-miR-155-5p	0.018	0.12	0.5185	-0.13	-0.13	0.51	2011
SLA	ENST00000338087.5	Src-like-adaptor	5	1	0	1	0	1	0	0	1	0	hsa-miR-155-5p	0.0157	0.111	0.6308	-0.13	-0.13	0.23	2005, 2007, 2009, 2011
ECT2L	ENST00000423192.1	epithelial cell transforming sequence 2 oncogene-like	5	1	1	0	0	0	0	0	0	0	hsa-miR-155-5p	0.0158	0.1065	0.4796	-0.13	-0.13	< 0,1	2009, 2011
TBC1D15	ENST00000550746.1	TBC1 domain family, member 15	1164	2	1	0	1	0	0	0	0	0	hsa-miR-155-5p	0.0205	0.1352	0.6048	-0.13	-0.22	0.63	2011
PITPNM3	ENST00000421306.3	PITPNM family member 3	5	1	0	1	0	0	0	0	0	0	hsa-miR-155-5p	0.0132	0.0902	0.4279	-0.13	-0.13	0.23	2011
PPTC7	ENST00000354300.3	PTC7 protein phosphatase homolog (S, cerevisiae)	817	1	0	0	1	0	0	0	0	0	hsa-miR-155-5p	0.0241	0.159	0.6801	-0.13	-0.13	0.34	NULL
DCUN1D3	ENST00000324344.4	DCN1, defective in cullin neddylation 1, domain containing 3	53	1	0	0	1	0	0	0	0	1	hsa-miR-155-5p	0.0318	0.1858	0.5911	-0.12	-0.2	0.69	2007, 2009, 2011
KPNA4	ENST00000334256.4	karyopherin alpha 4 (importin alpha 3)	111	1	0	0	1	0	0	0	0	1	hsa-miR-155-5p	0.0154	0.1072	0.58	-0.12	-0.13	0.73	2005, 2007, 2009, 2011
VTI1A	ENST00000393077.2	vesicle transport through interaction with t-SNAREs 1A	376	1	0	0	1	0	0	0	0	0	hsa-miR-155-5p	0.0169	0.111	0.4704	-0.12	-0.17	0.55	2007, 2009, 2011
CBL	ENST00000264033.4	Cbl proto-oncogene, E3 ubiquitin protein ligase	309	1	1	0	0	1	0	0	1	0	hsa-miR-155-5p	0.0475	0.2941	1.1356	-0.12	-0.12	0.66	2011
ZC3H12B	ENST00000338957.4	zinc finger CCCH-type containing 12B	29	1	0	1	0	1	0	0	1	0	hsa-miR-155-5p	0.0292	0.1979	0.9188	-0.12	-0.12	0.25	NULL
UHRF1BP1L	ENST00000279907.7	UHRF1 binding protein 1-like	369	2	1	1	0	1	0	1	0	2	hsa-miR-155-5p	0.0379	0.2542	1.1776	-0.12	-0.22	0.44	NULL
FAHD2A	ENST00000233379.4	fumarylacetoacetate hydrolase domain containing 2A	9	1	1	0	0	0	0	0	0	0	hsa-miR-155-5p	0.0364	0.1908	0.4487	-0.12	-0.22	0.84	NULL
UBR1	ENST00000382177.2	ubiquitin protein ligase E3 component n-recognin 1	11	1	1	0	0	0	0	0	0	1	hsa-miR-155-5p	0.0232	0.1563	0.7237	-0.12	-0.12	< 0,1	NULL
CD99L2	ENST00000370377.3	CD99 molecule-like 2	303	1	0	0	1	0	0	0	0	0	hsa-miR-155-5p	0.0099	0.0687	0.3523	-0.12	-0.12	0.58	2011
PLD5	ENST00000536534.2	phospholipase D family, member 5	5	1	0	1	0	0	0	0	0	0	hsa-miR-155-5p	0.0173	0.1231	0.7333	-0.12	-0.12	0.23	2011
PHC2	ENST00000431992.1	polyhomeotic homolog 2 (Drosophila)	11	1	1	0	0	0	0	0	0	0	hsa-miR-155-5p	0.0179	0.1184	0.4981	-0.12	-0.12	< 0,1	2009, 2011
MFAP3	ENST00000436816.1	microfibrillar-associated protein 3	1139	1	0	1	0	0	0	0	0	1	hsa-miR-155-5p	0.0188	0.1297	0.6626	-0.12	-0.12	0.23	2011
SEC14L5	ENST00000251170.7	SEC14-like 5 (S, cerevisiae)	5	1	1	0	0	2	0	2	0	0	hsa-miR-155-5p	0.045	0.301	1.3666	-0.12	-0.12	0.34	2009, 2011
DHFR	ENST00000511032.1	dihydrofolate reductase	5	1	0	0	1	0	0	0	0	1	hsa-miR-155-5p	0.0056	0.0397	0.2339	-0.12	-0.14	< 0,1	NULL
UBQLN2	ENST00000338222.5	ubiquilin 2	70	1	0	0	1	0	0	0	0	1	hsa-miR-155-5p	0.0204	0.1364	0.6103	-0.12	-0.12	0.41	NULL
CYP7B1	ENST00000310193.3	cytochrome P450, family 7, subfamily B, polypeptide 1	53	1	0	0	1	0	0	0	0	0	hsa-miR-155-5p	0.0153	0.1055	0.5464	-0.12	-0.13	0.57	NULL
TENM3	ENST00000511685.1	teneurin transmembrane protein 3	30	1	1	0	0	0	0	0	0	0	hsa-miR-155-5p	0.0419	0.2453	0.7238	-0.12	-0.12	< 0,1	2007, 2011
ZDHHC20	ENST00000320220.9	zinc finger, DHHC-type containing 20	1486	1	1	0	0	1	0	0	1	0	hsa-miR-155-5p	0.0209	0.1431	0.6998	-0.11	-0.12	< 0,1	NULL
LRRC8B	ENST00000330947.2	leucine rich repeat containing 8 family, member B	326	1	1	0	0	1	0	1	0	1	hsa-miR-155-5p	0.0242	0.162	0.7547	-0.11	-0.23	< 0,1	2011
LRP1B	ENST00000389484.3	low density lipoprotein receptor-related protein 1B	26	2	1	1	0	0	0	0	0	0	hsa-miR-155-5p	0.036	0.2403	1.0844	-0.11	-0.13	0.38	2005, 2007, 2009, 2011
IL6R	ENST00000344086.4	interleukin 6 receptor	13	1	1	0	0	0	0	0	0	0	hsa-miR-155-5p	0.0239	0.1431	0.4532	-0.11	-0.19	0.45	2011
UST	ENST00000367463.4	uronyl-2-sulfotransferase	933	1	0	0	1	0	0	0	0	0	hsa-miR-155-5p	0.007	0.0497	0.2882	-0.11	-0.12	0.47	2005, 2007, 2009, 2011
GRIP1	ENST00000398016.3	glutamate receptor interacting protein 1	28	1	0	0	1	0	0	0	0	1	hsa-miR-155-5p	0.0209	0.1399	0.6187	-0.11	-0.19	0.34	NULL
HCFC2	ENST00000229330.4	host cell factor C2	46	2	0	1	1	0	0	0	0	1	hsa-miR-155-5p	0.011	0.0769	0.4132	-0.11	-0.22	0.54	2011
CD47	ENST00000361309.5	CD47 molecule	520	1	0	1	0	1	0	0	1	1	hsa-miR-155-5p	0.012	0.0825	0.418	-0.11	-0.29	0.25	2005, 2007, 2009
ELF4	ENST00000335997.7	E74-like factor 4 (ets domain transcription factor)	69	1	0	0	1	0	0	0	0	0	hsa-miR-155-5p	0.0116	0.0807	0.4182	-0.11	-0.11	0.34	NULL
PDE3A	ENST00000359062.3	phosphodiesterase 3A, cGMP-inhibited	1182	1	0	1	0	3	0	1	2	0	hsa-miR-155-5p	0.0325	0.2206	1.0564	-0.11	-0.14	0.24	NULL
C11orf30	ENST00000529032.1	chromosome 11 open reading frame 30	230	1	0	0	1	1	0	1	0	0	hsa-miR-155-5p	0.016	0.1095	0.5415	-0.11	-0.23	0.58	NULL
SCN1A	ENST00000423058.2	sodium channel, voltage-gated, type I, alpha subunit	21	1	0	1	0	0	0	0	0	0	hsa-miR-155-5p	0.0144	0.0981	0.4712	-0.11	-0.11	0.23	2011
ITK	ENST00000422843.3	IL2-inducible T-cell kinase	5	1	0	1	0	0	0	0	0	0	hsa-miR-155-5p	0.0122	0.0862	0.4936	-0.11	-0.11	0.23	2011
NAA50	ENST00000240922.3	N(alpha)-acetyltransferase 50, NatE catalytic subunit	260	1	0	0	1	2	1	0	1	0	hsa-miR-155-5p	0.0131	0.0891	0.4172	-0.11	-0.33	0.65	2011
MEX3B	ENST00000558133.1	mex-3 RNA binding family member B	1401	1	0	0	1	0	0	0	0	0	hsa-miR-155-5p	0.0219	0.1419	0.5499	-0.11	-0.11	0.47	2005, 2007, 2011
IPP	ENST00000396478.3	intracisternal A particle-promoted polypeptide	216	1	0	0	1	0	0	0	0	0	hsa-miR-155-5p	0.0313	0.1969	0.7231	-0.11	-0.11	0.53	NULL
ARRB2	ENST00000575877.1	arrestin, beta 2	158	1	0	0	1	0	0	0	0	0	hsa-miR-155-5p	0.0051	0.0362	0.2171	-0.11	-0.11	0.36	2009, 2011
PEG3	ENST00000423103.2	paternally expressed 3	5	1	0	1	0	1	0	0	1	1	hsa-miR-155-5p	0.0316	0.2167	1.0578	-0.11	-0.11	0.28	2011
SUFU	ENST00000369902.3	suppressor of fused homolog (Drosophila)	247	1	0	0	1	0	0	0	0	0	hsa-miR-155-5p	0.0107	0.0711	0.3038	-0.11	-0.19	0.72	2011
FUBP1	ENST00000370767.1	far upstream element (FUSE) binding protein 1	2021	1	0	0	1	1	0	1	0	1	hsa-miR-155-5p	0.0158	0.1078	0.5201	-0.11	-0.29	0.39	2007, 2011
OSBPL2	ENST00000358053.2	oxysterol binding protein-like 2	283	1	0	0	1	0	0	0	0	0	hsa-miR-155-5p	0.0175	0.1163	0.5067	-0.11	-0.11	0.43	2009, 2011
BRWD1	ENST00000342449.3	bromodomain and WD repeat domain containing 1	96	1	0	1	0	1	0	0	1	1	hsa-miR-155-5p	0.0271	0.187	0.9623	-0.1	-0.15	0.23	2009, 2011
MMP16	ENST00000286614.6	matrix metallopeptidase 16 (membrane-inserted)	12	1	1	0	0	1	0	1	0	1	hsa-miR-155-5p	0.0507	0.3321	1.469	-0.1	-0.1	< 0,1	NULL
GPD1L	ENST00000282541.5	glycerol-3-phosphate dehydrogenase 1-like	130	1	1	0	0	0	0	0	0	0	hsa-miR-155-5p	0.0103	0.0716	0.3688	-0.1	-0.12	0.15	2011
CXorf23	ENST00000379687.3	chromosome X open reading frame 23	30	1	0	1	0	1	0	1	0	1	hsa-miR-155-5p	0.0118	0.0834	0.4736	-0.1	-0.18	0.23	2011
RREB1	ENST00000379938.2	ras responsive element binding protein 1	340	1	0	1	0	2	0	1	1	0	hsa-miR-155-5p	0.0261	0.1802	0.9201	-0.1	-0.1	0.52	2005, 2007, 2009, 2011
HOOK1	ENST00000371208.3	hook microtubule-tethering protein 1	804	1	0	1	0	0	0	0	0	0	hsa-miR-155-5p	0.0094	0.0668	0.3861	-0.1	-0.11	0.23	2009, 2011
TBX20	ENST00000408931.3	T-box 20	0	1	0	1	0	0	0	0	0	1	hsa-miR-155-5p	0.015	0.1062	0.6103	-0.1	-0.1	0.23	NULL
SATB2	ENST00000417098.1	SATB homeobox 2	820	1	1	0	0	1	0	1	0	0	hsa-miR-155-5p	0.0288	0.1905	0.8309	-0.1	-0.12	0.23	2011
MYLK	ENST00000360772.3	myosin light chain kinase	2964	1	0	0	1	1	1	0	0	1	hsa-miR-155-5p	0.0124	0.0879	0.5085	-0.1	-0.1	0.72	2009, 2011
YWHAZ	ENST00000395957.2	tyrosine 3-monooxygenase/tryptophan 5-monooxygenase activation protein, zeta polypeptide	184	1	1	0	0	0	0	0	0	0	hsa-miR-155-5p	0.015	0.1016	0.4609	-0.1	-0.1	0.47	2005, 2007, 2009, 2011
CPEB4	ENST00000265085.5	cytoplasmic polyadenylation element binding protein 4	472	1	0	1	0	0	0	0	0	0	hsa-miR-155-5p	0.0121	0.0861	0.5185	-0.1	-0.1	0.23	NULL
FAM126A	ENST00000409923.1	family with sequence similarity 126, member A	241	1	0	1	0	0	0	0	0	1	hsa-miR-155-5p	0.0118	0.0818	0.4222	-0.1	-0.11	< 0,1	NULL
CREB1	ENST00000432329.2	cAMP responsive element binding protein 1	295	1	0	0	1	1	0	0	1	2	hsa-miR-155-5p	0.0131	0.0934	0.5483	-0.1	-0.11	0.58	2011
DOK6	ENST00000382713.5	docking protein 6	8	1	0	0	1	1	0	0	1	0	hsa-miR-155-5p	0.0316	0.2071	0.8914	-0.1	-0.1	0.4	2011
INPP5D	ENST00000455936.2	inositol polyphosphate-5-phosphatase, 145kDa	22	1	1	0	0	0	0	0	0	0	hsa-miR-155-5p	0.0177	0.1174	0.5002	-0.1	-0.1	0.1	2007, 2009, 2011
SMNDC1	ENST00000369603.5	survival motor neuron domain containing 1	949	1	0	0	1	0	0	0	0	0	hsa-miR-155-5p	0.0084	0.0572	0.2771	-0.1	-0.18	0.68	2005, 2007
RAPH1	ENST00000319170.5	Ras association (RalGDS/AF-6) and pleckstrin homology domains 1	126	1	1	0	0	0	0	0	0	1	hsa-miR-155-5p	0.0123	0.0878	0.5396	-0.1	-0.41	0.12	2009, 2011
SIRT1	ENST00000212015.6	sirtuin 1	220	1	0	1	0	0	0	0	0	0	hsa-miR-155-5p	0.0055	0.0398	0.2575	-0.1	-0.1	0.23	2009, 2011
XIAP	ENST00000371199.3	X-linked inhibitor of apoptosis	153	1	0	1	0	1	1	0	0	0	hsa-miR-155-5p	0.0274	0.1772	0.7614	-0.1	-0.16	0.23	NULL
ASTN1	ENST00000361833.2	astrotactin 1	9	1	0	1	0	0	0	0	0	0	hsa-miR-155-5p	0.0114	0.0798	0.4224	-0.1	-0.1	0.23	2009
KDM2A	ENST00000398645.2	lysine (K)-specific demethylase 2A	729	1	1	0	0	1	0	0	1	0	hsa-miR-155-5p	0.0157	0.1054	0.4848	-0.09	-0.19	0.65	2011
NR3C2	ENST00000344721.4	nuclear receptor subfamily 3, group C, member 2	425	1	0	0	1	0	0	0	0	0	hsa-miR-155-5p	0.0065	0.0469	0.2836	-0.09	-0.09	0.4	NULL
WNK3	ENST00000375169.3	WNK lysine deficient protein kinase 3	55	1	0	1	0	1	0	1	0	1	hsa-miR-155-5p	0.0291	0.2037	1.0973	-0.09	-0.09	0.41	2011
EEF2	ENST00000309311.6	eukaryotic translation elongation factor 2	25580	1	0	0	1	0	0	0	0	0	hsa-miR-155-5p	0.0106	0.0741	0.3876	-0.09	-0.09	< 0,1	NULL
RNF111	ENST00000348370.4	ring finger protein 111	395	1	0	0	1	0	0	0	0	0	hsa-miR-155-5p	0.0097	0.0683	0.3914	-0.09	-0.11	0.36	2005, 2007
ETV1	ENST00000430479.1	ets variant 1	160	1	0	1	0	0	0	0	0	1	hsa-miR-155-5p	0.0158	0.1089	0.5568	-0.09	-0.1	0.23	2009, 2011
RHOQ	ENST00000238738.4	ras homolog family member Q	179	1	0	0	1	0	0	0	0	0	hsa-miR-155-5p	0.008	0.0564	0.3186	-0.09	-0.09	0.5	2011
DOCK11	ENST00000276204.6	dedicator of cytokinesis 11	40	1	0	1	0	1	0	0	1	0	hsa-miR-155-5p	0.012	0.0787	0.3314	-0.08	-0.25	0.23	NULL
NPHP3	ENST00000326682.8	nephronophthisis 3 (adolescent)	44	1	1	0	0	0	0	0	0	1	hsa-miR-155-5p	0.0136	0.0949	0.5165	-0.08	-0.08	< 0,1	NULL
SPIN3	ENST00000374919.3	spindlin family, member 3	12	1	1	0	0	1	1	0	0	1	hsa-miR-155-5p	0.0182	0.1277	0.6952	-0.08	-0.08	< 0,1	2009, 2011
PTPRD	ENST00000381196.4	protein tyrosine phosphatase, receptor type, D	101	1	0	1	0	0	0	0	0	0	hsa-miR-155-5p	0.0145	0.0999	0.5221	-0.08	-0.15	0.23	NULL
IL17RB	ENST00000288167.3	interleukin 17 receptor B	573	1	1	0	0	0	0	0	0	0	hsa-miR-155-5p	0.0038	0.0255	0.1172	-0.08	-0.36	< 0,1	NULL
ENTPD5	ENST00000334696.6	ectonucleoside triphosphate diphosphohydrolase 5	105	1	1	0	0	0	0	0	0	0	hsa-miR-155-5p	0.019	0.114	0.3808	-0.08	-0.19	< 0,1	NULL
TBRG1	ENST00000441174.3	transforming growth factor beta regulator 1	275	1	1	0	0	1	0	0	1	0	hsa-miR-155-5p	0.0138	0.0859	0.3057	-0.08	-0.3	< 0,1	2009, 2011
KCTD7	ENST00000275532.3	potassium channel tetramerization domain containing 7	693	1	0	0	1	1	0	0	1	0	hsa-miR-155-5p	0.0066	0.0477	0.3083	-0.08	-0.08	0.5	2011
ENTPD7	ENST00000370489.4	ectonucleoside triphosphate diphosphohydrolase 7	136	1	0	0	1	1	0	0	1	0	hsa-miR-155-5p	0.0071	0.0509	0.3208	-0.08	-0.09	0.49	2011
PLAG1	ENST00000316981.3	pleiomorphic adenoma gene 1	58	1	0	0	1	0	0	0	0	1	hsa-miR-155-5p	0.0227	0.1561	0.8052	-0.08	-0.08	0.46	2005, 2007
AGFG1	ENST00000310078.8	ArfGAP with FG repeats 1	2019	1	0	0	1	0	0	0	0	0	hsa-miR-155-5p	0.0167	0.1182	0.6935	-0.08	-0.08	0.39	NULL
PSKH1	ENST00000291041.5	protein serine kinase H1	699	1	1	0	0	0	0	0	0	0	hsa-miR-155-5p	0.0235	0.1509	0.5647	-0.08	-0.08	< 0,1	2005, 2007, 2009, 2011
KCNA1	ENST00000382545.3	potassium voltage-gated channel, shaker-related subfamily, member 1 (episodic ataxia with myokymia)	5	1	0	1	0	1	0	0	1	0	hsa-miR-155-5p	0.0142	0.0994	0.5406	-0.08	-0.08	0.3	2007, 2009, 2011
MID2	ENST00000262843.6	midline 2	194	1	0	0	1	0	0	0	0	1	hsa-miR-155-5p	0.0084	0.0599	0.3644	-0.08	-0.08	0.41	2011
ZBTB18	ENST00000358704.4	zinc finger and BTB domain containing 18	935	1	0	1	0	0	0	0	0	0	hsa-miR-155-5p	0.0046	0.0337	0.2195	-0.08	-0.08	0.23	2005, 2007, 2009, 2011
SEC61A2	ENST00000379020.4	Sec61 alpha 2 subunit (S, cerevisiae)	105	1	0	1	0	0	0	0	0	0	hsa-miR-155-5p	0.0057	0.0411	0.2578	-0.08	-0.08	0.23	NULL
SERTAD2	ENST00000313349.3	SERTA domain containing 2	119	1	0	0	1	1	0	0	1	0	hsa-miR-155-5p	0.0155	0.1081	0.5635	-0.08	-0.09	0.5	2005, 2007, 2011
C6orf89	ENST00000480824.2	chromosome 6 open reading frame 89	1972	1	0	1	0	0	0	0	0	0	hsa-miR-155-5p	0.0079	0.0561	0.3188	-0.08	-0.11	0.23	2011
ARID4A	ENST00000431317.2	AT rich interactive domain 4A (RBP1-like)	33	1	0	1	0	0	0	0	0	0	hsa-miR-155-5p	0.0246	0.1598	0.6462	-0.07	-0.07	0.23	2009, 2011
ACVR1	ENST00000263640.3	activin A receptor, type I	1523	1	0	0	1	0	0	0	0	0	hsa-miR-155-5p	0.0043	0.031	0.1929	-0.07	-0.07	0.38	NULL
RLIM	ENST00000332687.6	ring finger protein, LIM domain interacting	662	1	0	0	1	0	0	0	0	1	hsa-miR-155-5p	0.026	0.1722	0.7546	-0.07	-0.07	0.65	2011
EBF1	ENST00000313708.6	early B-cell factor 1	42	1	0	0	1	0	0	0	0	0	hsa-miR-155-5p	0.0072	0.0506	0.2722	-0.07	-0.08	0.43	2011
ELL2	ENST00000237853.4	elongation factor, RNA polymerase II, 2	397	1	0	1	0	0	0	0	0	0	hsa-miR-155-5p	0.0105	0.0752	0.4504	-0.07	-0.07	0.23	2005, 2007, 2009, 2011
TFDP2	ENST00000499676.2	transcription factor Dp-2 (E2F dimerization partner 2)	128	1	0	0	1	0	0	0	0	0	hsa-miR-155-5p	0.0055	0.0385	0.2002	-0.07	-0.14	0.57	2011
ELAVL4	ENST00000371824.1	ELAV like neuron-specific RNA binding protein 4	5	1	0	1	0	0	0	0	0	0	hsa-miR-155-5p	0.0087	0.0621	0.3721	-0.07	-0.07	0.23	NULL
ULK2	ENST00000395544.4	unc-51 like autophagy activating kinase 2	489	1	0	0	1	0	0	0	0	1	hsa-miR-155-5p	0.0164	0.1122	0.5521	-0.07	-0.08	0.47	2011
ATAD2B	ENST00000238789.5	ATPase family, AAA domain containing 2B	11	1	1	0	0	1	0	1	0	0	hsa-miR-155-5p	0.0197	0.1346	0.6665	-0.07	-0.11	0.27	NULL
CSF2RB	ENST00000403662.3	colony stimulating factor 2 receptor, beta, low-affinity (granulocyte-macrophage)	5	1	0	0	1	0	0	0	0	2	hsa-miR-155-5p	0.0215	0.1473	0.7402	-0.07	-0.07	0.48	2011
ANKRD6	ENST00000369408.5	ankyrin repeat domain 6	52	1	1	0	0	0	0	0	0	1	hsa-miR-155-5p	0.0073	0.0478	0.2076	-0.07	-0.27	< 0,1	2011
PIAS1	ENST00000249636.6	protein inhibitor of activated STAT, 1	368	1	1	0	0	1	0	0	1	2	hsa-miR-155-5p	0.0145	0.1015	0.5534	-0.07	-0.21	< 0,1	NULL
BCORL1	ENST00000540052.1	BCL6 corepressor-like 1	209	1	0	1	0	0	0	0	0	0	hsa-miR-155-5p	0.0045	0.0319	0.1885	-0.07	-0.08	0.23	2005, 2007, 2009, 2011
PARD3B	ENST00000406610.2	par-3 family cell polarity regulator beta	38	1	1	0	0	2	0	1	1	0	hsa-miR-155-5p	0.0369	0.2496	1.1845	-0.07	-0.07	< 0,1	2011
ALG6	ENST00000371108.4	ALG6, alpha-1,3-glucosyltransferase	140	1	1	0	0	0	0	0	0	0	hsa-miR-155-5p	0.0103	0.0636	0.2416	-0.06	-0.29	0.47	NULL
PTPRJ	ENST00000418331.2	protein tyrosine phosphatase, receptor type, J	145	1	0	0	1	0	0	0	0	1	hsa-miR-155-5p	0.0154	0.1028	0.4513	-0.06	-0.13	0.47	2011
NFASC	ENST00000401399.1	neurofascin	10	1	0	0	1	0	0	0	0	0	hsa-miR-155-5p	0.0123	0.0855	0.449	-0.06	-0.06	0.64	2009, 2011
ELAVL2	ENST00000380110.4	ELAV like neuron-specific RNA binding protein 2	78	1	0	0	1	0	0	0	0	0	hsa-miR-155-5p	0.0138	0.0945	0.4675	-0.06	-0.07	0.41	2007
ZMYM2	ENST00000382869.3	zinc finger, MYM-type 2	172	1	0	1	0	3	0	2	1	1	hsa-miR-155-5p	0.0284	0.1944	0.9361	-0.06	-0.11	0.28	2007, 2009, 2011
APC	ENST00000457016.1	adenomatous polyposis coli	794	1	0	0	1	0	0	0	0	0	hsa-miR-155-5p	0.014	0.0983	0.5426	-0.06	-0.09	0.54	2011
PIK3R1	ENST00000521381.1	phosphoinositide-3-kinase, regulatory subunit 1 (alpha)	217	1	0	1	0	0	0	0	0	0	hsa-miR-155-5p	0.0168	0.1173	0.6366	-0.06	-0.07	0.23	2009, 2011
UBTD2	ENST00000393792.2	ubiquitin domain containing 2	297	1	1	0	0	0	0	0	0	1	hsa-miR-155-5p	0.0055	0.0365	0.1718	-0.06	-0.27	< 0,1	NULL
TGFBR2	ENST00000359013.4	transforming growth factor, beta receptor II (70/80kDa)	2168	1	0	1	0	0	0	0	0	0	hsa-miR-155-5p	0.0111	0.0776	0.4057	-0.06	-0.06	0.23	2009, 2011
NUFIP2	ENST00000225388.4	nuclear fragile X mental retardation protein interacting protein 2	440	1	0	1	0	1	0	1	0	3	hsa-miR-155-5p	0.0065	0.0472	0.2976	-0.06	-0.07	0.41	2007, 2009, 2011
F13A1	ENST00000264870.3	coagulation factor XIII, A1 polypeptide	5	1	0	1	0	0	0	0	0	0	hsa-miR-155-5p	0.0054	0.0391	0.2421	-0.06	-0.06	0.23	2009, 2011
LCOR	ENST00000371103.3	ligand dependent nuclear receptor corepressor	94	1	0	1	0	1	0	1	0	1	hsa-miR-155-5p	0.0284	0.2001	1.1364	-0.06	-0.06	0.23	2011
HELZ	ENST00000358691.5	helicase with zinc finger	571	1	0	1	0	1	0	1	0	0	hsa-miR-155-5p	0.0249	0.1729	0.9157	-0.06	-0.08	0.41	NULL
RDX	ENST00000343115.4	radixin	44	1	1	0	0	0	0	0	0	0	hsa-miR-155-5p	0.0165	0.1054	0.4212	-0.05	-0.11	< 0,1	NULL
SH3PXD2A	ENST00000369774.4	SH3 and PX domains 2A	152	1	0	0	1	0	0	0	0	3	hsa-miR-155-5p	0.0319	0.2146	1.0424	-0.05	-0.06	0.54	2009, 2011
ZBTB39	ENST00000300101.2	zinc finger and BTB domain containing 39	7	1	1	0	0	1	0	1	0	0	hsa-miR-155-5p	0.0339	0.2273	1.0121	-0.05	-0.05	0.23	2011
KIAA1468	ENST00000398130.2	KIAA1468	756	1	0	1	0	0	0	0	0	2	hsa-miR-155-5p	0.01	0.0715	0.4353	-0.05	-0.06	0.23	2007
BDNF	ENST00000439476.2	brain-derived neurotrophic factor	2696	1	0	0	1	0	0	0	0	1	hsa-miR-155-5p	0.0049	0.034	0.1868	-0.05	-0.19	0.68	2005, 2007, 2009, 2011
CACNB4	ENST00000539935.1	calcium channel, voltage-dependent, beta 4 subunit	57	1	0	1	0	1	0	0	1	2	hsa-miR-155-5p	0.0152	0.1091	0.6624	-0.05	-0.14	0.42	NULL
CLCN5	ENST00000376088.3	chloride channel, voltage-sensitive 5	154	1	0	1	0	0	0	0	0	0	hsa-miR-155-5p	0.0074	0.0516	0.2761	-0.05	-0.1	0.23	2009, 2011
MARK2	ENST00000402010.2	MAP/microtubule affinity-regulating kinase 2	845	1	0	0	1	0	0	0	0	0	hsa-miR-155-5p	0.0194	0.1276	0.5194	-0.05	-0.05	0.36	2011
RAB30	ENST00000533486.1	RAB30, member RAS oncogene family	274	1	0	1	0	0	0	0	0	3	hsa-miR-155-5p	0.01	0.0723	0.4745	-0.05	-0.05	0.23	NULL
SHANK2	ENST00000449833.2	SH3 and multiple ankyrin repeat domains 2	26	1	0	1	0	1	0	1	0	1	hsa-miR-155-5p	0.0119	0.085	0.5069	-0.05	-0.09	0.23	2009, 2011
RAB3B	ENST00000371655.3	RAB3B, member RAS oncogene family	611	1	0	1	0	3	0	1	2	0	hsa-miR-155-5p	0.0062	0.0434	0.2465	-0.05	-0.26	0.34	2011
MYPN	ENST00000358913.5	myopalladin	73	2	1	1	0	2	0	1	1	1	hsa-miR-155-5p	0.0269	0.176	0.7981	-0.05	-0.12	0.48	NULL
ACVR2A	ENST00000241416.7	activin A receptor, type IIA	109	1	0	1	0	0	0	0	0	0	hsa-miR-155-5p	0.0069	0.0471	0.2232	-0.05	-0.12	0.23	2007, 2011
IRF2BP2	ENST00000366610.3	interferon regulatory factor 2 binding protein 2	8690	1	1	0	0	0	0	0	0	0	hsa-miR-155-5p	0.0078	0.0429	0.1094	-0.05	-0.39	0.39	2009, 2011
MBD5	ENST00000407073.1	methyl-CpG binding domain protein 5	7	1	0	1	0	3	1	1	1	3	hsa-miR-155-5p	0.0181	0.1222	0.5889	-0.05	-0.23	0.42	NULL
SMUG1	ENST00000505128.1	single-strand-selective monofunctional uracil-DNA glycosylase 1	242	1	1	0	0	0	0	0	0	0	hsa-miR-155-5p	0.008	0.0473	0.1516	-0.05	-0.31	0.71	NULL
ZNF644	ENST00000370440.1	zinc finger protein 644	40	1	0	0	1	0	0	0	0	0	hsa-miR-155-5p	0.0056	0.0405	0.2682	-0.05	-0.14	0.53	2005, 2007, 2009, 2011
RPS6KA5	ENST00000261991.3	ribosomal protein S6 kinase, 90kDa, polypeptide 5	64	1	1	0	0	1	0	1	0	0	hsa-miR-155-5p	0.0142	0.0856	0.3199	-0.05	-0.25	0.78	NULL
USP14	ENST00000261601.7	ubiquitin specific peptidase 14 (tRNA-guanine transglycosylase)	561	1	0	1	0	0	0	0	0	1	hsa-miR-155-5p	0.0046	0.0328	0.1992	-0.05	-0.26	0.23	2011
SHH	ENST00000297261.2	sonic hedgehog	32	1	0	0	1	0	0	0	0	0	hsa-miR-155-5p	0.009	0.058	0.2197	-0.05	-0.13	0.73	NULL
CHD7	ENST00000423902.2	chromodomain helicase DNA binding protein 7	925	1	0	1	0	0	0	0	0	1	hsa-miR-155-5p	0.0152	0.1067	0.5879	-0.05	-0.05	0.23	2011
FBXO22	ENST00000308275.3	F-box protein 22	1310	1	1	0	0	1	0	1	0	0	hsa-miR-155-5p	0.0023	0.016	0.0845	-0.05	-0.49	< 0,1	2011
N4BP1	ENST00000262384.3	NEDD4 binding protein 1	105	1	0	1	0	0	0	0	0	0	hsa-miR-155-5p	0.0199	0.1266	0.4668	-0.04	-0.06	0.23	2005, 2007, 2009, 2011
CACNA1C	ENST00000399655.1	calcium channel, voltage-dependent, L type, alpha 1C subunit	69	1	0	0	1	0	0	0	0	0	hsa-miR-155-5p	0.0109	0.0736	0.3303	-0.04	-0.06	0.72	2011
TRAF3	ENST00000560371.1	TNF receptor-associated factor 3	833	1	0	1	0	0	0	0	0	0	hsa-miR-155-5p	0.0147	0.0962	0.3902	-0.04	-0.06	0.23	2011
CNGB3	ENST00000320005.5	cyclic nucleotide gated channel beta 3	5	1	0	1	0	0	0	0	0	0	hsa-miR-155-5p	0.0087	0.0613	0.3505	-0.04	-0.04	0.23	NULL
WNK1	ENST00000315939.6	WNK lysine deficient protein kinase 1	950	1	0	1	0	0	0	0	0	0	hsa-miR-155-5p	0.0061	0.044	0.2813	-0.04	-0.04	0.23	2009, 2011
PTPN4	ENST00000263708.2	protein tyrosine phosphatase, non-receptor type 4 (megakaryocyte)	215	1	0	1	0	1	0	0	1	3	hsa-miR-155-5p	0.0192	0.1349	0.7627	-0.04	-0.07	0.3	NULL
NMT2	ENST00000378165.4	N-myristoyltransferase 2	318	1	1	0	0	0	0	0	0	1	hsa-miR-155-5p	0.0072	0.0491	0.2351	-0.04	-0.1	< 0,1	NULL
UBN2	ENST00000473989.3	ubinuclein 2	238	1	0	1	0	1	0	0	1	1	hsa-miR-155-5p	0.0226	0.1602	0.9197	-0.04	-0.04	0.23	NULL
SOX11	ENST00000322002.3	SRY (sex determining region Y)-box 11	1100	1	0	1	0	0	0	0	0	0	hsa-miR-155-5p	0.0037	0.025	0.1127	-0.04	-0.21	0.23	2005, 2007, 2009, 2011
TCHP	ENST00000405876.4	trichoplein, keratin filament binding	140	1	1	0	0	0	0	0	0	0	hsa-miR-155-5p	0.007	0.0443	0.1713	-0.04	-0.19	0.12	NULL
SMURF2	ENST00000262435.9	SMAD specific E3 ubiquitin protein ligase 2	978	1	0	1	0	0	0	0	0	1	hsa-miR-155-5p	0.0034	0.0242	0.1501	-0.03	-0.15	0.23	NULL
CBFA2T2	ENST00000375279.2	core-binding factor, runt domain, alpha subunit 2; translocated to, 2	107	1	0	1	0	0	0	0	0	1	hsa-miR-155-5p	0.0117	0.0841	0.5342	-0.03	-0.06	0.23	NULL
EXOSC7	ENST00000265564.7	exosome component 7	347	1	1	0	0	0	0	0	0	0	hsa-miR-155-5p	0.0044	0.0293	0.1347	-0.03	-0.23	< 0,1	NULL
ST8SIA2	ENST00000268164.3	ST8 alpha-N-acetyl-neuraminide alpha-2,8-sialyltransferase 2	9	1	0	1	0	0	0	0	0	0	hsa-miR-155-5p	0.0058	0.0414	0.2478	-0.03	-0.03	0.23	2009, 2011
ADAM10	ENST00000260408.3	ADAM metallopeptidase domain 10	385	1	0	0	1	0	0	0	0	2	hsa-miR-155-5p	0.0096	0.0622	0.2886	-0.03	-0.2	0.55	NULL
PSMG1	ENST00000331573.3	proteasome (prosome, macropain) assembly chaperone 1	31	1	0	1	0	1	1	0	0	0	hsa-miR-155-5p	0.0051	0.0327	0.1312	-0.03	-0.19	0.23	NULL
RFX3	ENST00000382004.3	regulatory factor X, 3 (influences HLA class II expression)	37	1	1	0	0	0	0	0	0	0	hsa-miR-155-5p	0.0201	0.1276	0.4924	-0.03	-0.05	< 0,1	NULL
GPM6B	ENST00000454189.2	glycoprotein M6B	135	1	1	0	0	0	0	0	0	1	hsa-miR-155-5p	0.0037	0.0253	0.126	-0.03	-0.28	0.38	2005, 2007, 2009, 2011
ERN1	ENST00000433197.3	endoplasmic reticulum to nucleus signaling 1	182	1	0	1	0	0	0	0	0	1	hsa-miR-155-5p	0.0162	0.1093	0.499	-0.03	-0.03	0.23	NULL
GSK3B	ENST00000264235.8	glycogen synthase kinase 3 beta	498	1	0	0	1	0	0	0	0	0	hsa-miR-155-5p	0.0039	0.0267	0.1229	-0.03	-0.11	0.49	2011
NAV3	ENST00000228327.6	neuron navigator 3	277	1	1	0	0	0	0	0	0	0	hsa-miR-155-5p	0.0205	0.1367	0.6006	-0.03	-0.03	< 0,1	2005, 2007, 2009, 2011
ZFP3	ENST00000318833.3	ZFP3 zinc finger protein	29	1	1	0	0	0	0	0	0	0	hsa-miR-155-5p	0.0154	0.1054	0.5233	-0.03	-0.03	< 0,1	2011
KSR1	ENST00000398988.3	kinase suppressor of ras 1	256	1	1	0	0	0	0	0	0	1	hsa-miR-155-5p	0.0127	0.0895	0.4995	-0.03	-0.03	< 0,1	2009, 2011
SIM2	ENST00000290399.6	single-minded homolog 2 (Drosophila)	108	1	0	0	1	0	0	0	0	0	hsa-miR-155-5p	0.0046	0.0329	0.2002	-0.03	-0.1	0.35	2005, 2007, 2011
CLDN1	ENST00000295522.3	claudin 1	153	1	0	1	0	0	0	0	0	0	hsa-miR-155-5p	0.0016	0.0115	0.0686	-0.03	-0.19	0.23	2009, 2011
GOLGA3	ENST00000204726.3	golgin A3	944	1	1	0	0	0	0	0	0	1	hsa-miR-155-5p	0.0154	0.1056	0.5275	-0.03	-0.03	0.16	2009, 2011
FAM104A	ENST00000581110.1	family with sequence similarity 104, member A	2724	1	0	1	0	0	0	0	0	0	hsa-miR-155-5p	0.0009	0.0067	0.0423	-0.03	-0.11	0.23	2011
SMAD2	ENST00000262160.6	SMAD family member 2	1196	1	1	0	0	1	0	0	1	2	hsa-miR-155-5p	0.0072	0.0438	0.203	-0.03	-0.41	0.83	2007, 2009, 2011
ABHD2	ENST00000352732.5	abhydrolase domain containing 2	210	1	0	1	0	1	0	0	1	1	hsa-miR-155-5p	0.0168	0.1201	0.7337	-0.03	-0.03	0.25	2009
CACNA2D1	ENST00000356860.3	calcium channel, voltage-dependent, alpha 2/delta subunit 1	418	1	0	1	0	1	0	0	1	0	hsa-miR-155-5p	0.0214	0.1478	0.7363	-0.03	-0.03	0.25	NULL
OTUB2	ENST00000203664.5	OTU domain, ubiquitin aldehyde binding 2	110	1	1	0	0	0	0	0	0	0	hsa-miR-155-5p	0.0027	0.0165	0.0534	-0.03	-0.39	0.29	2011
REPS2	ENST00000357277.3	RALBP1 associated Eps domain containing 2	36	1	0	1	0	0	0	0	0	0	hsa-miR-155-5p	0.0024	0.0165	0.0814	-0.02	-0.16	0.23	2007, 2009, 2011
ACVR2B	ENST00000352511.4	activin A receptor, type IIB	21	1	1	0	0	1	0	1	0	0	hsa-miR-155-5p	0.01	0.0698	0.3622	-0.02	-0.05	< 0,1	2009, 2011
HECW2	ENST00000260983.3	HECT, C2 and WW domain containing E3 ubiquitin protein ligase 2	28	1	1	0	0	0	0	0	0	1	hsa-miR-155-5p	0.0084	0.0605	0.3797	-0.02	-0.05	< 0,1	NULL
NSA2	ENST00000296802.5	NSA2 ribosome biogenesis homolog (S, cerevisiae)	594	1	1	0	0	0	0	0	0	0	hsa-miR-155-5p	0.0025	0.0162	0.0733	-0.02	-0.32	< 0,1	NULL
GATAD2B	ENST00000368655.4	GATA zinc finger domain containing 2B	48	1	0	1	0	1	0	1	0	0	hsa-miR-155-5p	0.0074	0.0522	0.29	-0.02	-0.04	0.23	2011
MYLK4	ENST00000268446.5	myosin light chain kinase family, member 4	5	1	0	0	1	0	0	0	0	1	hsa-miR-155-5p	0.0175	0.1175	0.5285	-0.02	-0.02	0.44	NULL
FLT1	ENST00000282397.4	fms-related tyrosine kinase 1	7	1	0	1	0	0	0	0	0	0	hsa-miR-155-5p	0.0065	0.0468	0.3042	-0.02	-0.02	0.23	NULL
PLCE1	ENST00000371380.3	phospholipase C, epsilon 1	7	1	0	1	0	0	0	0	0	0	hsa-miR-155-5p	0.0149	0.1044	0.5777	-0.02	-0.02	0.23	NULL
SMARCAD1	ENST00000354268.4	SWI/SNF-related, matrix-associated actin-dependent regulator of chromatin, subfamily a, containing DEAD/H box 1	371	1	0	1	0	0	0	0	0	0	hsa-miR-155-5p	0.0034	0.0247	0.1642	-0.02	-0.02	0.23	2009, 2011
EBF3	ENST00000368648.3	early B-cell factor 3	101	1	0	1	0	0	0	0	0	0	hsa-miR-155-5p	0.0034	0.0246	0.1605	-0.02	-0.02	0.23	NULL
VPS13B	ENST00000395996.1	vacuolar protein sorting 13 homolog B (yeast)	262	1	0	1	0	0	0	0	0	0	hsa-miR-155-5p	0.0137	0.0952	0.5075	-0.02	-0.02	< 0,1	NULL
RNF149	ENST00000295317.3	ring finger protein 149	318	1	1	0	0	0	0	0	0	0	hsa-miR-155-5p	0.0021	0.0133	0.0473	-0.02	-0.27	0.28	2009, 2011
RPTOR	ENST00000306801.3	regulatory associated protein of MTOR, complex 1	190	1	0	1	0	0	0	0	0	0	hsa-miR-155-5p	0.0113	0.0782	0.3912	-0.02	-0.02	0.23	2011
CSRNP2	ENST00000228515.1	cysteine-serine-rich nuclear protein 2	104	2	2	0	0	0	0	0	0	0	hsa-miR-155-5p	0.0043	0.0272	0.1031	-0.02	-0.27	0.22	2009, 2011
NFAT5	ENST00000354436.2	nuclear factor of activated T-cells 5, tonicity-responsive	128	1	0	1	0	0	0	0	0	1	hsa-miR-155-5p	0.0119	0.0834	0.4533	-0.02	-0.03	0.23	2005, 2007, 2009, 2011
MSH6	ENST00000234420.5	mutS homolog 6	94	1	1	0	0	1	0	1	0	0	hsa-miR-155-5p	0.0053	0.0326	0.1408	-0.02	-0.23	0.6	NULL
TIA1	ENST00000433529.2	TIA1 cytotoxic granule-associated RNA binding protein	1370	1	1	0	0	0	0	0	0	0	hsa-miR-155-5p	0.005	0.0353	0.2108	-0.02	-0.03	< 0,1	2011
WDR41	ENST00000296679.4	WD repeat domain 41	313	1	0	1	0	0	0	0	0	0	hsa-miR-155-5p	0.0032	0.0213	0.0994	-0.02	-0.18	0.23	NULL
ISCA2	ENST00000554924.1	iron-sulfur cluster assembly 2	135	1	0	1	0	2	0	1	1	0	hsa-miR-155-5p	0.0014	0.0092	0.0446	-0.02	-0.52	0.23	NULL
AHCYL2	ENST00000325006.3	adenosylhomocysteinase-like 2	51	1	0	0	1	0	0	0	0	0	hsa-miR-155-5p	0.0025	0.0172	0.0882	-0.01	-0.07	0.38	2005, 2007
SOS1	ENST00000426016.1	son of sevenless homolog 1 (Drosophila)	189	1	0	0	1	1	0	0	1	1	hsa-miR-155-5p	0.0057	0.0407	0.25	-0.01	-0.11	0.37	2011
CASD1	ENST00000297273.4	CAS1 domain containing 1	270	1	1	0	0	1	0	1	0	1	hsa-miR-155-5p	0.0057	0.0353	0.1346	-0.01	-0.12	0.36	NULL
HECW1	ENST00000395891.2	HECT, C2 and WW domain containing E3 ubiquitin protein ligase 1	11	1	1	0	0	0	0	0	0	0	hsa-miR-155-5p	0.0081	0.0555	0.2809	-0.01	-0.03	0.19	NULL
KIF6	ENST00000287152.7	kinesin family member 6	12	1	1	0	0	0	0	0	0	0	hsa-miR-155-5p	0.0188	0.1109	0.3463	-0.01	-0.03	< 0,1	NULL
EHD1	ENST00000320631.3	EH-domain containing 1	335	1	0	0	1	0	0	0	0	1	hsa-miR-155-5p	0.0022	0.0146	0.06	-0.01	-0.12	0.68	2005, 2007, 2009, 2011
DUSP7	ENST00000495880.1	dual specificity phosphatase 7	68	1	0	1	0	0	0	0	0	0	hsa-miR-155-5p	0.0025	0.0182	0.1135	-0.01	-0.02	0.23	2011
SESN3	ENST00000536441.1	sestrin 3	260	1	0	0	1	0	0	0	0	1	hsa-miR-155-5p	0.0033	0.0213	0.0857	-0.01	-0.15	0.46	NULL
G3BP1	ENST00000394123.3	GTPase activating protein (SH3 domain) binding protein 1	688	1	1	0	0	1	0	0	1	1	hsa-miR-155-5p	0.0064	0.0447	0.2552	-0.01	-0.09	0.7	NULL
NFIX	ENST00000360105.4	nuclear factor I/X (CCAAT-binding transcription factor)	24	1	0	1	0	0	0	0	0	0	hsa-miR-155-5p	0.0024	0.0165	0.0831	-0.01	-0.06	0.23	2007
PURB	ENST00000395699.2	purine-rich element binding protein B	497	1	0	1	0	0	0	0	0	0	hsa-miR-155-5p	0.0046	0.0333	0.2202	-0.01	-0.02	0.23	2011
AGO3	ENST00000373191.4	argonaute RISC catalytic component 3	198	1	0	0	1	2	0	1	1	1	hsa-miR-155-5p	0.0085	0.0607	0.3641	-0.01	-0.04	0.66	NULL
EEFSEC	ENST00000483457.1	eukaryotic elongation factor, selenocysteine-tRNA-specific	625	1	0	0	1	0	0	0	0	1	hsa-miR-155-5p	0.0007	0.005	0.0257	-0.01	-0.18	0.67	NULL
EPAS1	ENST00000263734.3	endothelial PAS domain protein 1	3689	1	0	0	1	0	0	0	0	1	hsa-miR-155-5p	0.0043	0.031	0.2071	-0.01	-0.01	0.48	2009, 2011
FOXK1	ENST00000328914.4	forkhead box K1	368	1	0	0	1	0	0	0	0	0	hsa-miR-155-5p	0.0134	0.0939	0.5225	-0.01	-0.01	0.61	2007, 2009, 2011
FZD5	ENST00000295417.3	frizzled family receptor 5	122	1	0	0	1	1	0	1	0	0	hsa-miR-155-5p	0.0014	0.0099	0.0517	-0.01	-0.16	0.48	2007, 2009, 2011
BAIAP2L1	ENST00000005260.8	BAI1-associated protein 2-like 1	1118	1	0	1	0	0	0	0	0	0	hsa-miR-155-5p	0.0008	0.0052	0.0232	-0.01	-0.19	0.23	2011
PCSK9	ENST00000302118.5	proprotein convertase subtilisin/kexin type 9	2345	1	1	0	0	1	0	1	0	1	hsa-miR-155-5p	0.0025	0.0178	0.1019	-0.01	-0.4	< 0,1	NULL
NFYA	ENST00000341376.6	nuclear transcription factor Y, alpha	177	1	1	0	0	0	0	0	0	0	hsa-miR-155-5p	0.0038	0.0259	0.1483	-0.01	-0.19	0.25	NULL
PDS5A	ENST00000303538.8	PDS5, regulator of cohesion maintenance, homolog A (S, cerevisiae)	1518	1	0	1	0	0	0	0	0	0	hsa-miR-155-5p	0.0022	0.016	0.1099	-0.01	-0.14	0.23	2011
PDE9A	ENST00000335512.4	phosphodiesterase 9A	1551	1	1	0	0	0	0	0	0	0	hsa-miR-155-5p	0.001	0.0067	0.0385	-0.01	-0.35	< 0,1	NULL
VPS53	ENST00000437048.2	vacuolar protein sorting 53 homolog (S, cerevisiae)	1332	1	0	1	0	0	0	0	0	0	hsa-miR-155-5p	0.0025	0.017	0.0868	-0.01	-0.06	0.23	2011
EIF5B	ENST00000289371.6	eukaryotic translation initiation factor 5B	188	1	0	1	0	0	0	0	0	0	hsa-miR-155-5p	0.0011	0.0077	0.0407	-0.01	-0.1	0.23	NULL
PLEKHG3	ENST00000247226.7	pleckstrin homology domain containing, family G (with RhoGef domain) member 3	97	1	0	1	0	0	0	0	0	0	hsa-miR-155-5p	0.0006	0.004	0.0222	-0.01	-0.1	0.23	NULL
USP9X	ENST00000324545.8	ubiquitin specific peptidase 9, X-linked	2433	1	1	0	0	0	0	0	0	1	hsa-miR-155-5p	0.0098	0.0707	0.4485	-0.01	-0.43	< 0,1	2007, 2011
FOXP1	ENST00000318789.4	forkhead box P1	264	1	1	0	0	1	0	0	1	0	hsa-miR-155-5p	0.0053	0.0364	0.1869	0	-0.12	0.13	NULL
PPIL2	ENST00000406385.1	peptidylprolyl isomerase (cyclophilin)-like 2	1911	1	1	0	0	0	0	0	0	0	hsa-miR-155-5p	0.0034	0.0246	0.1566	0	-0.27	< 0,1	NULL
TMEM136	ENST00000529187.1	transmembrane protein 136	344	1	0	0	1	0	0	0	0	0	hsa-miR-155-5p	0.0007	0.0047	0.0316	0	-0.09	0.5	2011
GRSF1	ENST00000254799.6	G-rich RNA sequence binding factor 1	4414	1	1	0	0	0	0	0	0	1	hsa-miR-155-5p	0.0019	0.0139	0.0935	0	-0.18	< 0,1	2011
SPTY2D1	ENST00000336349.5	SPT2, Suppressor of Ty, domain containing 1 (S, cerevisiae)	241	1	0	0	1	0	0	0	0	0	hsa-miR-155-5p	0.0008	0.0056	0.0371	0	-0.1	0.62	2009, 2011
FAM204A	ENST00000369183.4	family with sequence similarity 204, member A	296	1	0	0	1	0	0	0	0	0	hsa-miR-155-5p	0.0014	0.0095	0.0541	0	-0.04	0.57	NULL
SRCAP	ENST00000262518.4	Snf2-related CREBBP activator protein	643	1	0	1	0	0	0	0	0	0	hsa-miR-155-5p	0.0009	0.0064	0.0393	0	-0.02	0.23	NULL
TNIK	ENST00000436636.2	TRAF2 and NCK interacting kinase	106	1	1	0	0	0	0	0	0	0	hsa-miR-155-5p	0.0038	0.0266	0.1622	0	-0.03	< 0,1	NULL
CLCC1	ENST00000356970.2	chloride channel CLIC-like 1	849	1	0	1	0	0	0	0	0	1	hsa-miR-155-5p	0.0022	0.0159	0.1114	0	-0.11	< 0,1	NULL
FTO	ENST00000471389.1	fat mass and obesity associated	240	2	1	1	0	0	0	0	0	1	hsa-miR-155-5p	0.004	0.027	0.1588	0	-0.05	0.84	NULL
C15orf61	ENST00000342683.4	chromosome 15 open reading frame 61	4011	1	1	0	0	0	0	0	0	0	hsa-miR-155-5p	0.0001	0.0006	0.0028	0	-0.16	0.76	NULL
LETMD1	ENST00000380123.2	LETM1 domain containing 1	1619	1	0	1	0	0	0	0	0	0	hsa-miR-155-5p	0	0.0003	0.0016	0	-0.17	0.23	NULL
LZIC	ENST00000377223.1	leucine zipper and CTNNBIP1 domain containing	508	1	0	1	0	0	0	0	0	0	hsa-miR-155-5p	0.0014	0.0102	0.0714	0	-0.12	0.23	NULL
GPR137B	ENST00000366592.3	G protein-coupled receptor 137B	389	1	1	0	0	1	0	0	1	1	hsa-miR-155-5p	0.0011	0.0082	0.0574	0	-0.12	< 0,1	NULL
SLC35E2	ENST00000246421.4	solute carrier family 35, member E2	5	1	1	0	0	0	0	0	0	0	hsa-miR-155-5p	0.0001	0.0004	0.0013	0	-0.13	0.16	2011
SMS	ENST00000404933.2	spermine synthase	14	1	1	0	0	1	0	1	0	0	hsa-miR-155-5p	0	0.0002	0.0007	0	-0.3	< 0,1	NULL
GRIN2A	ENST00000562109.1	glutamate receptor, ionotropic, N-methyl D-aspartate 2A	5	1	1	0	0	2	0	2	0	3	hsa-miR-155-5p	0.0014	0.0105	0.0742	0	-0.07	0.3	NULL
CDC42EP1	ENST00000249014.4	CDC42 effector protein (Rho GTPase binding) 1	4709	1	1	0	0	0	0	0	0	0	hsa-miR-155-5p	0	0.0001	0.0005	0	-0.09	< 0,1	NULL
LRRC40	ENST00000370952.3	leucine rich repeat containing 40	88	2	0	1	1	2	0	1	1	3	hsa-miR-155-5p	0.002	0.015	0.1066	0	-0.38	0.79	NULL
SLC2A12	ENST00000275230.5	solute carrier family 2 (facilitated glucose transporter), member 12	136	1	1	0	0	0	0	0	0	0	hsa-miR-155-5p	0.0004	0.0026	0.019	0	-0.24	0.44	2009, 2011
PAM	ENST00000438793.3	peptidylglycine alpha-amidating monooxygenase	17149	1	0	1	0	0	0	0	0	1	hsa-miR-155-5p	0.0014	0.0102	0.0692	0	-0.02	0.23	2011
ABCB11	ENST00000263817.6	ATP-binding cassette, sub-family B (MDR/TAP), member 11	5	1	0	1	0	0	0	0	0	0	hsa-miR-155-5p	0.0003	0.0022	0.016	0	-0.02	0.23	NULL

## Sheet: Supplementary Table_ 5
Supplementary Table 5: The fold change of the expression levels between glioblastoma (n=100) and normal (n=10) tissues
Cancer	Gene	Gene name	p-value adjusted	logFC
Glioblastoma	ENSG00000115750	TAF1B	1	386.571
Glioblastoma	ENSG00000134256	CD101	1	278.209
Glioblastoma	ENSG00000140931	CMTM3	0.00365	264.035
Glioblastoma	ENSG00000142700	DMRTA2	1	247.323
Glioblastoma	ENSG00000158869	FCER1G	0.00293	241.479
Glioblastoma	ENSG00000130208	APOC1	0.0031	238.772
Glioblastoma	ENSG00000006327	TNFRSF12A	0.0063	236.778
Glioblastoma	ENSG00000132703	APCS	0.00235	235.305
Glioblastoma	ENSG00000153930	ANKFN1	0.0742	227.237
Glioblastoma	ENSG00000144191	CNGA3	1	227.191
Glioblastoma	ENSG00000079557	AFM	0.00248	221.346
Glioblastoma	ENSG00000081051	AFP	1	220.259
Glioblastoma	ENSG00000010072	SPRTN	0.241	215.891
Glioblastoma	ENSG00000211653	IGLV1-40	0.397	211.149
Glioblastoma	ENSG00000173894	CBX2	0.00701	205.523
Glioblastoma	ENSG00000177426	TGIF1	0.00235	201.709
Glioblastoma	ENSG00000224916	APOC4-APOC2	0.00386	200.585
Glioblastoma	ENSG00000112077	RHAG	1	198.016
Glioblastoma	ENSG00000182742	HOXB4	1	197.798
Glioblastoma	ENSG00000119682	AREL1	0.0119	196.364
Glioblastoma	ENSG00000011600	TYROBP	0.00248	196.107
Glioblastoma	ENSG00000170160	CCDC144A	1	195.454
Glioblastoma	ENSG00000176887	SOX11	0.751	193.672
Glioblastoma	ENSG00000228325	IGKV3D-7	1	193.095
Glioblastoma	ENSG00000128709	HOXD9	1	192.262
Glioblastoma	ENSG00000009724	MASP2	0.0147	190.576
Glioblastoma	ENSG00000108691	CCL2	1	189.462
Glioblastoma	ENSG00000167711	SERPINF2	0.00262	188.528
Glioblastoma	ENSG00000196735	HLA-DQA1	0.00597	188.324
Glioblastoma	ENSG00000243466	IGKV1-5	0.0181	186.564
Glioblastoma	ENSG00000129596	CDO1	0.00248	186.364
Glioblastoma	ENSG00000071564	TCF3	0.00222	185.842
Glioblastoma	ENSG00000132357	CARD6	0.0163	185.037
Glioblastoma	ENSG00000118640	VAMP8	0.00365	184.642
Glioblastoma	ENSG00000117601	SERPINC1	0.0031	184.621
Glioblastoma	ENSG00000163840	DTX3L	0.00293	182.182
Glioblastoma	ENSG00000163736	PPBP	0.0126	181.816
Glioblastoma	ENSG00000050327	ARHGEF5	0.32	181.729
Glioblastoma	ENSG00000228716	DHFR	0.0063	181.674
Glioblastoma	ENSG00000145703	IQGAP2	0.00408	179.967
Glioblastoma	ENSG00000164949	GEM	1	179.654
Glioblastoma	ENSG00000113889	KNG1	0.00235	179.642
Glioblastoma	ENSG00000132321	IQCA1	1	179.219
Glioblastoma	ENSG00000178772	CPN2	0.00597	177.831
Glioblastoma	ENSG00000050405	LIMA1	0.00262	177.765
Glioblastoma	ENSG00000143546	S100A8	0.688	177.237
Glioblastoma	ENSG00000123609	NMI	0.00222	176.059
Glioblastoma	ENSG00000067167	TRAM1	0.00293	175.655
Glioblastoma	ENSG00000188488	SERPINA5	0.00277	175.286
Glioblastoma	ENSG00000121552	CSTA	0.0303	175.202
Glioblastoma	ENSG00000166130	IKBIP	0.00408	175.187
Glioblastoma	ENSG00000211445	GPX3	0.00248	174.791
Glioblastoma	ENSG00000259207	ITGB3	0.0031	174.679
Glioblastoma	ENSG00000164344	KLKB1	0.00277	173.569
Glioblastoma	ENSG00000080910	CFHR2	0.00701	173.558
Glioblastoma	ENSG00000185015	CA13	0.00327	173.339
Glioblastoma	ENSG00000171051	FPR1	0.228	172.218
Glioblastoma	ENSG00000076003	MCM6	0.0107	171.862
Glioblastoma	ENSG00000216490	IFI30	0.00346	171.819
Glioblastoma	ENSG00000126759	CFP	0.00293	171.772
Glioblastoma	ENSG00000113368	LMNB1	0.00222	171.727
Glioblastoma	ENSG00000146112	PPP1R18	0.00222	171.645
Glioblastoma	ENSG00000188641	DPYD	0.0163	171.218
Glioblastoma	ENSG00000151655	ITIH2	0.00346	170.163
Glioblastoma	ENSG00000124766	SOX4	1	170.063
Glioblastoma	ENSG00000039537	C6	0.00455	169.833
Glioblastoma	ENSG00000131732	ZCCHC9	0.00665	169.663
Glioblastoma	ENSG00000099937	SERPIND1	0.00346	169.562
Glioblastoma	ENSG00000147872	PLIN2	0.061	169.454
Glioblastoma	ENSG00000112118	MCM3	0.00665	169.144
Glioblastoma	ENSG00000271605	MILR1	0.0635	168.533
Glioblastoma	ENSG00000271503	CCL5	0.0818	168.075
Glioblastoma	ENSG00000116157	GPX7	0.00408	167.723
Glioblastoma	ENSG00000132688	NES	0.00222	167.716
Glioblastoma	ENSG00000228278	ORM2	0.00277	167.183
Glioblastoma	ENSG00000197471	SPN	1	167.161
Glioblastoma	ENSG00000177575	CD163	0.0318	167.149
Glioblastoma	ENSG00000100665	SERPINA4	0.00248	166.631
Glioblastoma	ENSG00000162493	PDPN	1	166.447
Glioblastoma	ENSG00000130635	COL5A1	0.0234	166.159
Glioblastoma	ENSG00000166801	FAM111A	0.00868	165.539
Glioblastoma	ENSG00000113600	C9	0.00597	165.018
Glioblastoma	ENSG00000117228	GBP1	0.0074	164.914
Glioblastoma	ENSG00000121316	PLBD1	0.0389	164.869
Glioblastoma	ENSG00000091583	APOH	0.00346	164.796
Glioblastoma	ENSG00000214274	ANG	0.0181	164.742
Glioblastoma	ENSG00000138180	CEP55	0.0453	164.526
Glioblastoma	ENSG00000116017	ARID3A	0.0181	164.192
Glioblastoma	ENSG00000138496	PARP9	0.00277	163.748
Glioblastoma	ENSG00000055957	ITIH1	0.00346	163.731
Glioblastoma	ENSG00000114200	BCHE	0.0113	163.653
Glioblastoma	ENSG00000109814	UGDH	0.00293	162.817
Glioblastoma	ENSG00000213719	CLIC1	0.00365	162.241
Glioblastoma	ENSG00000166278	C2	0.0031	162.054
Glioblastoma	ENSG00000183696	UPP1	0.00966	161.961
Glioblastoma	ENSG00000110245	APOC3	0.00535	161.731
Glioblastoma	ENSG00000066855	MTFR1	0.00293	161.618
Glioblastoma	ENSG00000091136	LAMB1	0.0048	161.573
Glioblastoma	ENSG00000065485	PDIA5	0.00222	161.474
Glioblastoma	ENSG00000162645	GBP2	0.00346	160.952
Glioblastoma	ENSG00000080618	CPB2	0.00235	160.407
Glioblastoma	ENSG00000150782	IL18	0.00455	160.293
Glioblastoma	ENSG00000198856	OSTC	0.00507	160.291
Glioblastoma	ENSG00000185404	SP140L	0.00248	159.841
Glioblastoma	ENSG00000186074	CD300LF	1	159.788
Glioblastoma	ENSG00000184500	PROS1	0.00346	159.639
Glioblastoma	ENSG00000170439	METTL7B	0.026	159.536
Glioblastoma	ENSG00000091879	ANGPT2	0.00665	159.318
Glioblastoma	ENSG00000198796	ALPK2	0.0303	159.304
Glioblastoma	ENSG00000005421	PON1	0.00248	159.138
Glioblastoma	ENSG00000106927	AMBP	0.00293	159.062
Glioblastoma	ENSG00000189050	RNFT1	1	159.023
Glioblastoma	ENSG00000122884	P4HA1	0.00293	158.948
Glioblastoma	ENSG00000112343	TRIM38	0.00565	158.692
Glioblastoma	ENSG00000198502	HLA-DRB5	0.0119	158.127
Glioblastoma	ENSG00000110244	APOA4	0.00781	158.112
Glioblastoma	ENSG00000157131	C8A	0.00386	158.022
Glioblastoma	ENSG00000064666	CNN2	0.00431	157.868
Glioblastoma	ENSG00000170099	SERPINA6	0.0074	157.223
Glioblastoma	ENSG00000125810	CD93	0.0048	157.068
Glioblastoma	ENSG00000170289	CNGB3	1	157.036
Glioblastoma	ENSG00000162496	DHRS3	0.00327	156.908
Glioblastoma	ENSG00000171016	PYGO1	0.0234	156.845
Glioblastoma	ENSG00000135046	ANXA1	0.00916	156.714
Glioblastoma	ENSG00000169919	GUSB	0.05	156.698
Glioblastoma	ENSG00000184730	APOBR	0.00222	156.563
Glioblastoma	ENSG00000113140	SPARC	0.00222	156.349
Glioblastoma	ENSG00000106397	PLOD3	0.00431	156.183
Glioblastoma	ENSG00000002549	LAP3	0.00277	156.041
Glioblastoma	ENSG00000019582	CD74	0.00701	155.925
Glioblastoma	ENSG00000090512	FETUB	0.0031	155.855
Glioblastoma	ENSG00000088926	F11	0.00365	155.809
Glioblastoma	ENSG00000011028	MRC2	0.00386	155.562
Glioblastoma	ENSG00000139624	CERS5	0.117	155.493
Glioblastoma	ENSG00000131873	CHSY1	0.00431	155.349
Glioblastoma	ENSG00000106080	FKBP14	0.00868	155.309
Glioblastoma	ENSG00000145321	GC	0.00293	154.232
Glioblastoma	ENSG00000155868	MED7	0.483	154.184
Glioblastoma	ENSG00000163220	S100A9	0.255	154.067
Glioblastoma	ENSG00000106483	SFRP4	1	153.788
Glioblastoma	ENSG00000152952	PLOD2	0.0212	153.711
Glioblastoma	ENSG00000126787	DLGAP5	0.0946	153.674
Glioblastoma	ENSG00000197249	SERPINA1	0.00386	153.636
Glioblastoma	ENSG00000254709	IGLL5	0.00408	153.616
Glioblastoma	ENSG00000006747	SCIN	0.0181	153.459
Glioblastoma	ENSG00000132274	TRIM22	0.00327	153.333
Glioblastoma	ENSG00000204287	HLA-DRA	0.00781	153.136
Glioblastoma	ENSG00000136824	SMC2	0.00248	152.862
Glioblastoma	ENSG00000117385	P3H1	0.00507	152.743
Glioblastoma	ENSG00000118900	UBN1	0.00235	152.737
Glioblastoma	ENSG00000122194	PLG	0.0031	152.666
Glioblastoma	ENSG00000163565	IFI16	0.00327	152.389
Glioblastoma	ENSG00000100297	MCM5	0.0247	152.232
Glioblastoma	ENSG00000211896	IGHG1	0.00565	152.084
Glioblastoma	ENSG00000163631	ALB	0.00222	152.068
Glioblastoma	ENSG00000173905	GOLIM4	0.00222	152.055
Glioblastoma	ENSG00000139644	TMBIM6	0.00597	151.914
Glioblastoma	ENSG00000057252	SOAT1	0.00235	151.776
Glioblastoma	ENSG00000173535	TNFRSF10C	0.126	151.719
Glioblastoma	ENSG00000132561	MATN2	0.0119	151.542
Glioblastoma	ENSG00000157227	MMP14	0.00535	150.987
Glioblastoma	ENSG00000148702	HABP2	0.00365	150.984
Glioblastoma	ENSG00000112769	LAMA4	0.00665	150.264
Glioblastoma	ENSG00000128573	FOXP2	1	150.014
Glioblastoma	ENSG00000205581	HMGN1	0.00262	149.716
Glioblastoma	ENSG00000162692	VCAM1	0.041	149.605
Glioblastoma	ENSG00000115718	PROC	0.0048	149.387
Glioblastoma	ENSG00000166997	CNPY4	0.00262	149.165
Glioblastoma	ENSG00000175063	UBE2C	0.0552	149.002
Glioblastoma	ENSG00000004700	RECQL	0.00222	148.847
Glioblastoma	ENSG00000158517	NCF1	0.0126	148.772
Glioblastoma	ENSG00000060138	YBX3	0.00293	148.521
Glioblastoma	ENSG00000120054	CPN1	0.00507	148.206
Glioblastoma	ENSG00000243649	CFB	0.00455	148.098
Glioblastoma	ENSG00000143815	LBR	0.00222	147.801
Glioblastoma	ENSG00000197956	S100A6	0.00293	147.762
Glioblastoma	ENSG00000166741	NNMT	1	147.709
Glioblastoma	ENSG00000155659	VSIG4	0.041	147.699
Glioblastoma	ENSG00000113810	SMC4	0.00277	147.621
Glioblastoma	ENSG00000130592	LSP1	0.00365	147.524
Glioblastoma	ENSG00000055955	ITIH4	0.00455	147.274
Glioblastoma	ENSG00000174705	SH3PXD2B	0.00222	147.149
Glioblastoma	ENSG00000198001	IRAK4	0.00222	146.299
Glioblastoma	ENSG00000065978	YBX1	0.00222	146.183
Glioblastoma	ENSG00000261701	HPR	0.0107	146.085
Glioblastoma	ENSG00000129988	LBP	0.193	145.858
Glioblastoma	ENSG00000166263	STXBP4	0.00235	145.481
Glioblastoma	ENSG00000121039	RDH10	0.0063	145.435
Glioblastoma	ENSG00000267467	APOC4	0.0172	145.433
Glioblastoma	ENSG00000000003	TSPAN6	0.00701	145.412
Glioblastoma	ENSG00000133110	POSTN	1	145.367
Glioblastoma	ENSG00000026025	VIM	0.00222	145.243
Glioblastoma	ENSG00000084674	APOB	0.00966	145.152
Glioblastoma	ENSG00000164879	CA3	0.0431	145.093
Glioblastoma	ENSG00000065308	TRAM2	1	145.074
Glioblastoma	ENSG00000176971	FIBIN	1	144.741
Glioblastoma	ENSG00000089335	ZNF302	0.678	144.589
Glioblastoma	ENSG00000112936	C7	0.0063	144.506
Glioblastoma	ENSG00000137801	THBS1	0.0234	144.335
Glioblastoma	ENSG00000030110	BAK1	1	144.324
Glioblastoma	ENSG00000018408	WWTR1	0.00277	144.121
Glioblastoma	ENSG00000128591	FLNC	0.0147	144.117
Glioblastoma	ENSG00000184374	COLEC10	1	144.061
Glioblastoma	ENSG00000123561	SERPINA7	0.00408	143.902
Glioblastoma	ENSG00000149781	FERMT3	0.00262	143.794
Glioblastoma	ENSG00000115129	TP53I3	0.00235	143.546
Glioblastoma	ENSG00000146376	ARHGAP18	0.00262	143.498
Glioblastoma	ENSG00000117519	CNN3	0.00222	143.446
Glioblastoma	ENSG00000126218	F10	0.00408	143.295
Glioblastoma	ENSG00000160339	FCN2	0.00507	143.183
Glioblastoma	ENSG00000182197	EXT1	1	142.841
Glioblastoma	ENSG00000073792	IGF2BP2	0.0993	142.789
Glioblastoma	ENSG00000038945	MSR1	0.00916	142.756
Glioblastoma	ENSG00000172936	MYD88	0.00408	142.484
Glioblastoma	ENSG00000141570	CBX8	0.00277	142.454
Glioblastoma	ENSG00000130309	COLGALT1	0.00431	142.389
Glioblastoma	ENSG00000075420	FNDC3B	0.00327	142.252
Glioblastoma	ENSG00000083444	PLOD1	0.00431	142.194
Glioblastoma	ENSG00000129347	KRI1	0.00222	142.154
Glioblastoma	ENSG00000136231	IGF2BP3	0.139	142.035
Glioblastoma	ENSG00000135899	SP110	0.00431	142.004
Glioblastoma	ENSG00000161888	SPC24	0.0453	141.886
Glioblastoma	ENSG00000105835	NAMPT	0.0389	141.791
Glioblastoma	ENSG00000177917	ARL6IP6	0.00277	141.687
Glioblastoma	ENSG00000115009	CCL20	1	141.549
Glioblastoma	ENSG00000109072	VTN	0.00535	141.303
Glioblastoma	ENSG00000111679	PTPN6	0.0031	141.224
Glioblastoma	ENSG00000244414	CFHR1	0.0048	141.003
Glioblastoma	ENSG00000021852	C8B	0.00868	140.988
Glioblastoma	ENSG00000142748	FCN3	0.00781	140.921
Glioblastoma	ENSG00000148848	ADAM12	1	140.864
Glioblastoma	ENSG00000204397	CARD16	0.0107	140.846
Glioblastoma	ENSG00000204444	APOM	0.00507	140.821
Glioblastoma	ENSG00000163430	FSTL1	0.00365	140.403
Glioblastoma	ENSG00000152518	ZFP36L2	0.00235	140.386
Glioblastoma	ENSG00000125753	VASP	0.00222	140.222
Glioblastoma	ENSG00000197712	FAM114A1	0.00386	139.947
Glioblastoma	ENSG00000122861	PLAU	0.037	139.922
Glioblastoma	ENSG00000141526	SLC16A3	0.0303	139.439
Glioblastoma	ENSG00000127507	ADGRE2	0.0074	139.417
Glioblastoma	ENSG00000111348	ARHGDIB	0.00565	139.359
Glioblastoma	ENSG00000143228	NUF2	0.0352	139.266
Glioblastoma	ENSG00000204472	AIF1	0.0119	139.145
Glioblastoma	ENSG00000167325	RRM1	0.00235	139.021
Glioblastoma	ENSG00000149257	SERPINH1	0.00507	139.009
Glioblastoma	ENSG00000105810	CDK6	0.0673	138.975
Glioblastoma	ENSG00000000971	CFH	0.00277	138.698
Glioblastoma	ENSG00000205413	SAMD9	0.00262	138.573
Glioblastoma	ENSG00000131759	RARA	0.0359	138.523
Glioblastoma	ENSG00000185862	EVI2B	0.0102	138.467
Glioblastoma	ENSG00000180353	HCLS1	0.0074	138.411
Glioblastoma	ENSG00000164294	GPX8	0.422	138.296
Glioblastoma	ENSG00000111684	LPCAT3	0.00327	138.287
Glioblastoma	ENSG00000082074	FYB1	0.00565	138.201
Glioblastoma	ENSG00000100911	PSME2	0.00222	138.196
Glioblastoma	ENSG00000118271	TTR	0.00293	138.179
Glioblastoma	ENSG00000170458	CD14	0.0063	138.156
Glioblastoma	ENSG00000165471	MBL2	0.156	138.122
Glioblastoma	ENSG00000025708	TYMP	0.0133	138.058
Glioblastoma	ENSG00000110583	NAA40	0.00386	137.824
Glioblastoma	ENSG00000080986	NDC80	0.0147	137.669
Glioblastoma	ENSG00000163191	S100A11	0.0126	137.548
Glioblastoma	ENSG00000026508	CD44	0.00535	137.478
Glioblastoma	ENSG00000170275	CRTAP	0.0063	137.312
Glioblastoma	ENSG00000162598	C1orf87	1	136.991
Glioblastoma	ENSG00000067066	SP100	0.00222	136.874
Glioblastoma	ENSG00000119699	TGFB3	0.0107	136.837
Glioblastoma	ENSG00000130508	PXDN	0.0102	136.311
Glioblastoma	ENSG00000204262	COL5A2	0.0107	136.309
Glioblastoma	ENSG00000205403	CFI	0.00507	136.292
Glioblastoma	ENSG00000133048	CHI3L1	1	136.257
Glioblastoma	ENSG00000123843	C4BPB	0.00565	136.247
Glioblastoma	ENSG00000166508	MCM7	0.0288	136.232
Glioblastoma	ENSG00000132780	NASP	0.0172	135.984
Glioblastoma	ENSG00000180210	F2	0.0031	135.952
Glioblastoma	ENSG00000090339	ICAM1	0.0779	135.797
Glioblastoma	ENSG00000163563	MNDA	0.0552	135.794
Glioblastoma	ENSG00000229314	ORM1	0.0074	135.779
Glioblastoma	ENSG00000164430	CGAS	0.108	135.711
Glioblastoma	ENSG00000116132	PRRX1	0.00277	135.647
Glioblastoma	ENSG00000123080	CDKN2C	0.026	135.643
Glioblastoma	ENSG00000155660	PDIA4	0.00222	135.561
Glioblastoma	ENSG00000047457	CP	0.00431	135.497
Glioblastoma	ENSG00000127947	PTPN12	0.00222	135.433
Glioblastoma	ENSG00000100342	APOL1	0.00455	135.326
Glioblastoma	ENSG00000044459	CNTLN	0.0946	135.291
Glioblastoma	ENSG00000105329	TGFB1	0.00327	135.197
Glioblastoma	ENSG00000074410	CA12	1	135.175
Glioblastoma	ENSG00000116478	HDAC1	0.00222	134.827
Glioblastoma	ENSG00000112299	VNN1	1	134.764
Glioblastoma	ENSG00000049239	H6PD	0.00248	134.576
Glioblastoma	ENSG00000071539	TRIP13	0.0191	134.565
Glioblastoma	ENSG00000173349	SFT2D3	0.0352	134.512
Glioblastoma	ENSG00000196924	FLNA	0.00386	134.444
Glioblastoma	ENSG00000167900	TK1	0.037	134.212
Glioblastoma	ENSG00000165168	CYBB	0.0048	134.043
Glioblastoma	ENSG00000123838	C4BPA	0.0102	133.924
Glioblastoma	ENSG00000141756	FKBP10	0.00966	133.865
Glioblastoma	ENSG00000171236	LRG1	0.0318	133.835
Glioblastoma	ENSG00000197093	GAL3ST4	0.00365	133.454
Glioblastoma	ENSG00000132963	POMP	0.00222	133.296
Glioblastoma	ENSG00000157191	NECAP2	0.00386	133.288
Glioblastoma	ENSG00000137275	RIPK1	0.00222	133.236
Glioblastoma	ENSG00000135838	NPL	0.0119	133.195
Glioblastoma	ENSG00000257017	HP	0.0318	133.097
Glioblastoma	ENSG00000165140	FBP1	0.0335	132.895
Glioblastoma	ENSG00000010292	NCAPD2	0.00966	132.699
Glioblastoma	ENSG00000157741	UBN2	0.0172	132.477
Glioblastoma	ENSG00000196136	SERPINA3	0.00665	132.182
Glioblastoma	ENSG00000110169	HPX	0.00346	131.782
Glioblastoma	ENSG00000188549	CCDC9B	0.00665	131.647
Glioblastoma	ENSG00000168137	SETD5	0.523	131.569
Glioblastoma	ENSG00000131187	F12	0.00262	131.567
Glioblastoma	ENSG00000129214	SHBG	0.16	131.528
Glioblastoma	ENSG00000177409	SAMD9L	0.00365	131.516
Glioblastoma	ENSG00000197977	ELOVL2	1	131.464
Glioblastoma	ENSG00000112715	VEGFA	0.576	131.446
Glioblastoma	ENSG00000111331	OAS3	0.00507	131.099
Glioblastoma	ENSG00000106803	SEC61B	0.00248	131.082
Glioblastoma	ENSG00000198554	WDHD1	0.0048	131.036
Glioblastoma	ENSG00000275385	CCL18	1	130.962
Glioblastoma	ENSG00000054654	SYNE2	0.00222	130.846
Glioblastoma	ENSG00000101347	SAMHD1	0.00222	130.572
Glioblastoma	ENSG00000164649	CDCA7L	0.688	130.554
Glioblastoma	ENSG00000143278	F13B	0.00235	130.391
Glioblastoma	ENSG00000132646	PCNA	0.00248	130.253
Glioblastoma	ENSG00000196083	IL1RAP	0.0779	130.203
Glioblastoma	ENSG00000152253	SPC25	0.0335	130.176
Glioblastoma	ENSG00000196126	HLA-DRB1	0.00507	130.164
Glioblastoma	ENSG00000175183	CSRP2	0.0133	130.154
Glioblastoma	ENSG00000138207	RBP4	0.00431	130.123
Glioblastoma	ENSG00000165029	ABCA1	0.00222	129.507
Glioblastoma	ENSG00000163221	S100A12	1	129.461
Glioblastoma	ENSG00000134389	CFHR5	0.0074	129.435
Glioblastoma	ENSG00000125730	C3	0.00248	129.164
Glioblastoma	ENSG00000153071	DAB2	0.0303	129.046
Glioblastoma	ENSG00000175820	CCDC168	1	128.974
Glioblastoma	ENSG00000134363	FST	1	128.907
Glioblastoma	ENSG00000029993	HMGB3	0.00277	128.674
Glioblastoma	ENSG00000005020	SKAP2	0.00293	128.583
Glioblastoma	ENSG00000159403	C1R	0.00431	128.543
Glioblastoma	ENSG00000120708	TGFBI	0.132	128.513
Glioblastoma	ENSG00000127951	FGL2	0.0525	128.364
Glioblastoma	ENSG00000172922	RNASEH2C	0.0133	128.321
Glioblastoma	ENSG00000197299	BLM	0.126	128.283
Glioblastoma	ENSG00000101955	SRPX	0.0223	128.143
Glioblastoma	ENSG00000099331	MYO9B	0.00222	128.121
Glioblastoma	ENSG00000135245	HILPDA	1	128.045
Glioblastoma	ENSG00000179958	DCTPP1	0.00665	128.004
Glioblastoma	ENSG00000134013	LOXL2	0.0201	127.877
Glioblastoma	ENSG00000012223	LTF	1	127.834
Glioblastoma	ENSG00000243244	STON1	0.0147	127.774
Glioblastoma	ENSG00000213139	CRYGS	0.784	127.762
Glioblastoma	ENSG00000104611	SH2D4A	0.0074	127.447
Glioblastoma	ENSG00000146674	IGFBP3	0.126	127.225
Glioblastoma	ENSG00000125844	RRBP1	0.00565	127.139
Glioblastoma	ENSG00000176919	C8G	0.00597	127.096
Glioblastoma	ENSG00000148229	POLE3	1	127.032
Glioblastoma	ENSG00000162614	NEXN	0.0133	127.019
Glioblastoma	ENSG00000007255	TRAPPC6A	0.00431	126.978
Glioblastoma	ENSG00000158470	B4GALT5	0.00277	126.958
Glioblastoma	ENSG00000164543	STK17A	0.0389	126.659
Glioblastoma	ENSG00000122786	CALD1	0.0107	126.455
Glioblastoma	ENSG00000138794	CASP6	0.00262	126.322
Glioblastoma	ENSG00000213551	DNAJC9	0.00222	126.256
Glioblastoma	ENSG00000148459	PDSS1	1	125.815
Glioblastoma	ENSG00000041982	TNC	0.00665	125.699
Glioblastoma	ENSG00000115884	SDC1	1	125.677
Glioblastoma	ENSG00000077458	FAM76B	0.00222	125.567
Glioblastoma	ENSG00000139289	PHLDA1	0.041	125.538
Glioblastoma	ENSG00000171806	METTL18	0.0133	125.538
Glioblastoma	ENSG00000174851	YIF1A	0.349	125.458
Glioblastoma	ENSG00000064961	HMG20B	0.00408	125.454
Glioblastoma	ENSG00000198734	F5	0.0147	125.364
Glioblastoma	ENSG00000168078	PBK	0.0212	125.299
Glioblastoma	ENSG00000181938	GINS3	0.385	125.082
Glioblastoma	ENSG00000142347	MYO1F	0.00455	125.081
Glioblastoma	ENSG00000138964	PARVG	0.00535	124.938
Glioblastoma	ENSG00000132481	TRIM47	0.00386	124.849
Glioblastoma	ENSG00000138434	ITPRID2	0.00327	124.769
Glioblastoma	ENSG00000170379	TCAF2	0.0191	124.734
Glioblastoma	ENSG00000183856	IQGAP3	0.00507	124.607
Glioblastoma	ENSG00000162430	SELENON	0.00346	124.476
Glioblastoma	ENSG00000182326	C1S	0.00665	124.463
Glioblastoma	ENSG00000106066	CPVL	0.00455	124.388
Glioblastoma	ENSG00000104626	ERI1	0.00346	124.377
Glioblastoma	ENSG00000096006	CRISP3	0.184	124.336
Glioblastoma	ENSG00000134531	EMP1	1	124.257
Glioblastoma	ENSG00000064655	EYA2	1	124.182
Glioblastoma	ENSG00000100979	PLTP	0.026	124.177
Glioblastoma	ENSG00000174844	DNAH12	0.255	124.171
Glioblastoma	ENSG00000164305	CASP3	0.00222	124.146
Glioblastoma	ENSG00000120837	NFYB	0.0318	123.861
Glioblastoma	ENSG00000111341	MGP	1	123.793
Glioblastoma	ENSG00000134802	SLC43A3	0.041	123.754
Glioblastoma	ENSG00000145386	CCNA2	1	123.703
Glioblastoma	ENSG00000122863	CHST3	0.00781	123.696
Glioblastoma	ENSG00000152229	PSTPIP2	0.0352	123.579
Glioblastoma	ENSG00000153936	HS2ST1	0.00222	123.472
Glioblastoma	ENSG00000197993	KEL	1	123.465
Glioblastoma	ENSG00000003436	TFPI	0.014	123.423
Glioblastoma	ENSG00000081320	STK17B	0.0247	123.408
Glioblastoma	ENSG00000076053	RBM7	0.00327	123.389
Glioblastoma	ENSG00000142552	RCN3	0.527	123.383
Glioblastoma	ENSG00000239998	LILRA2	0.126	123.309
Glioblastoma	ENSG00000104951	IL4I1	0.0993	123.302
Glioblastoma	ENSG00000224389	C4B	0.00507	123.251
Glioblastoma	ENSG00000080573	COL5A3	0.893	123.191
Glioblastoma	ENSG00000059377	TBXAS1	0.0063	122.958
Glioblastoma	ENSG00000081237	PTPRC	0.00966	122.903
Glioblastoma	ENSG00000168542	COL3A1	0.658	122.719
Glioblastoma	ENSG00000134910	STT3A	0.00222	122.684
Glioblastoma	ENSG00000132465	JCHAIN	0.0453	122.601
Glioblastoma	ENSG00000087245	MMP2	0.0191	122.595
Glioblastoma	ENSG00000043462	LCP2	0.00386	122.578
Glioblastoma	ENSG00000039560	RAI14	0.00222	122.574
Glioblastoma	ENSG00000111335	OAS2	0.0303	122.511
Glioblastoma	ENSG00000131981	LGALS3	0.233	122.476
Glioblastoma	ENSG00000109861	CTSC	0.0352	122.409
Glioblastoma	ENSG00000116690	PRG4	0.00665	122.145
Glioblastoma	ENSG00000107438	PDLIM1	0.05	122.095
Glioblastoma	ENSG00000165806	CASP7	0.00916	122.021
Glioblastoma	ENSG00000095209	TMEM38B	0.0318	121.866
Glioblastoma	ENSG00000152443	ZNF776	1	121.843
Glioblastoma	ENSG00000162267	ITIH3	0.0247	121.764
Glioblastoma	ENSG00000091513	TF	0.00222	121.695
Glioblastoma	ENSG00000005469	CROT	0.00565	121.677
Glioblastoma	ENSG00000073111	MCM2	0.064	121.668
Glioblastoma	ENSG00000142065	ZFP14	1	121.637
Glioblastoma	ENSG00000020922	MRE11	0.00222	121.461
Glioblastoma	ENSG00000011304	PTBP1	0.00222	121.213
Glioblastoma	ENSG00000116701	NCF2	0.00665	121.211
Glioblastoma	ENSG00000131459	GFPT2	0.0107	121.122
Glioblastoma	ENSG00000197635	DPP4	1	121.089
Glioblastoma	ENSG00000154839	SKA1	1	120.951
Glioblastoma	ENSG00000213397	HAUS7	0.00235	120.855
Glioblastoma	ENSG00000099769	IGFALS	0.0126	120.834
Glioblastoma	ENSG00000079150	FKBP7	0.00565	120.807
Glioblastoma	ENSG00000167851	CD300A	0.0163	120.704
Glioblastoma	ENSG00000135862	LAMC1	0.00966	120.688
Glioblastoma	ENSG00000101605	MYOM1	0.0993	120.644
Glioblastoma	ENSG00000221869	CEBPD	1	120.534
Glioblastoma	ENSG00000053372	MRTO4	0.00277	120.437
Glioblastoma	ENSG00000182173	TSEN54	0.0113	120.386
Glioblastoma	ENSG00000126231	PROZ	0.0859	120.349
Glioblastoma	ENSG00000106366	SERPINE1	1	120.295
Glioblastoma	ENSG00000230549	USP17L1	1	120.211
Glioblastoma	ENSG00000196954	CASP4	0.00701	120.151
Glioblastoma	ENSG00000138119	MYOF	0.0147	119.916
Glioblastoma	ENSG00000135406	PRPH	0.0048	119.814
Glioblastoma	ENSG00000015285	WAS	0.0048	119.775
Glioblastoma	ENSG00000125089	SH3TC1	0.193	119.655
Glioblastoma	ENSG00000106511	MEOX2	1	119.595
Glioblastoma	ENSG00000134057	CCNB1	0.05	119.589
Glioblastoma	ENSG00000169902	TPST1	0.00262	119.523
Glioblastoma	ENSG00000083812	ZNF324	1	119.352
Glioblastoma	ENSG00000112293	GPLD1	0.00431	119.351
Glioblastoma	ENSG00000135697	BCO1	1	119.305
Glioblastoma	ENSG00000205423	CNEP1R1	0.658	119.186
Glioblastoma	ENSG00000131941	RHPN2	0.0113	119.176
Glioblastoma	ENSG00000139178	C1RL	0.00701	119.052
Glioblastoma	ENSG00000149636	DSN1	0.00293	118.903
Glioblastoma	ENSG00000130429	ARPC1B	0.00235	118.836
Glioblastoma	ENSG00000182253	SYNM	0.132	118.806
Glioblastoma	ENSG00000138722	MMRN1	0.0706	118.697
Glioblastoma	ENSG00000101265	RASSF2	0.00222	118.653
Glioblastoma	ENSG00000187079	TEAD1	0.00262	118.631
Glioblastoma	ENSG00000075218	GTSE1	1	118.601
Glioblastoma	ENSG00000164877	MICALL2	0.00507	118.335
Glioblastoma	ENSG00000087903	RFX2	0.00327	118.199
Glioblastoma	ENSG00000196154	S100A4	0.385	118.174
Glioblastoma	ENSG00000104774	MAN2B1	0.0031	118.122
Glioblastoma	ENSG00000171560	FGA	0.0212	118.117
Glioblastoma	ENSG00000089009	RPL6	0.00966	118.109
Glioblastoma	ENSG00000115457	IGFBP2	0.153	118.065
Glioblastoma	ENSG00000129667	RHBDF2	0.00966	117.938
Glioblastoma	ENSG00000113811	SELENOK	0.00248	117.811
Glioblastoma	ENSG00000104064	GABPB1	0.00222	117.795
Glioblastoma	ENSG00000102317	RBM3	0.0119	117.744
Glioblastoma	ENSG00000175899	A2M	0.0063	117.692
Glioblastoma	ENSG00000141968	VAV1	0.00455	117.584
Glioblastoma	ENSG00000092969	TGFB2	0.0453	117.578
Glioblastoma	ENSG00000163554	SPTA1	0.244	117.556
Glioblastoma	ENSG00000064012	CASP8	0.00431	117.505
Glioblastoma	ENSG00000205323	SARNP	0.00365	117.387
Glioblastoma	ENSG00000135723	FHOD1	0.00431	117.381
Glioblastoma	ENSG00000157593	SLC35B2	0.00222	117.313
Glioblastoma	ENSG00000162244	RPL29	0.00701	117.293
Glioblastoma	ENSG00000148773	MKI67	0.0133	117.274
Glioblastoma	ENSG00000183765	CHEK2	0.00597	117.162
Glioblastoma	ENSG00000074047	GLI2	1	117.158
Glioblastoma	ENSG00000115232	ITGA4	0.00966	117.065
Glioblastoma	ENSG00000077454	LRCH4	0.00248	117.003
Glioblastoma	ENSG00000100926	TM9SF1	0.00222	116.966
Glioblastoma	ENSG00000125398	SOX9	0.00868	116.954
Glioblastoma	ENSG00000114841	DNAH1	1	116.733
Glioblastoma	ENSG00000171223	JUNB	0.00327	116.694
Glioblastoma	ENSG00000158874	APOA2	0.0163	116.632
Glioblastoma	ENSG00000163322	ABRAXAS1	0.00346	116.507
Glioblastoma	ENSG00000104472	CHRAC1	0.205	116.394
Glioblastoma	ENSG00000239887	C1orf226	0.00507	116.228
Glioblastoma	ENSG00000173457	PPP1R14B	0.0181	116.202
Glioblastoma	ENSG00000128563	PRKRIP1	0.00386	116.127
Glioblastoma	ENSG00000146281	PM20D2	0.0288	116.075
Glioblastoma	ENSG00000179051	RCC2	0.00248	116.062
Glioblastoma	ENSG00000128708	HAT1	0.00535	116.061
Glioblastoma	ENSG00000138823	MTTP	0.819	116.019
Glioblastoma	ENSG00000089048	ESF1	0.00235	115.946
Glioblastoma	ENSG00000164104	HMGB2	0.00248	115.899
Glioblastoma	ENSG00000106333	PCOLCE	0.109	115.847
Glioblastoma	ENSG00000089159	PXN	0.00408	115.768
Glioblastoma	ENSG00000129450	SIGLEC9	1	115.531
Glioblastoma	ENSG00000163131	CTSS	0.037	115.506
Glioblastoma	ENSG00000129116	PALLD	0.00535	115.505
Glioblastoma	ENSG00000184164	CRELD2	0.0352	115.463
Glioblastoma	ENSG00000136689	IL1RN	1	115.447
Glioblastoma	ENSG00000213398	LCAT	0.00565	115.413
Glioblastoma	ENSG00000231389	HLA-DPA1	0.0706	115.371
Glioblastoma	ENSG00000168077	SCARA3	0.0172	115.345
Glioblastoma	ENSG00000187775	DNAH17	0.974	115.247
Glioblastoma	ENSG00000136167	LCP1	0.0126	115.141
Glioblastoma	ENSG00000173207	CKS1B	0.0779	115.069
Glioblastoma	ENSG00000123374	CDK2	0.00222	115.068
Glioblastoma	ENSG00000009790	TRAF3IP3	0.132	114.976
Glioblastoma	ENSG00000167613	LAIR1	0.041	114.682
Glioblastoma	ENSG00000076928	ARHGEF1	0.00222	114.648
Glioblastoma	ENSG00000128595	CALU	0.00386	114.627
Glioblastoma	ENSG00000144455	SUMF1	0.0201	114.492
Glioblastoma	ENSG00000106245	BUD31	0.0163	114.489
Glioblastoma	ENSG00000114738	MAPKAPK3	0.00222	114.325
Glioblastoma	ENSG00000244509	APOBEC3C	0.176	114.214
Glioblastoma	ENSG00000125733	TRIP10	0.0048	114.206
Glioblastoma	ENSG00000136026	CKAP4	0.00235	114.089
Glioblastoma	ENSG00000105559	PLEKHA4	0.00408	114.012
Glioblastoma	ENSG00000140612	SEC11A	0.00222	114.007
Glioblastoma	ENSG00000276409	CCL14	1	113.704
Glioblastoma	ENSG00000131747	TOP2A	0.0063	113.641
Glioblastoma	ENSG00000164307	ERAP1	0.00507	113.629
Glioblastoma	ENSG00000135736	CCDC102A	0.0126	113.513
Glioblastoma	ENSG00000104870	FCGRT	0.0172	113.506
Glioblastoma	ENSG00000136104	RNASEH2B	0.00248	113.471
Glioblastoma	ENSG00000100300	TSPO	0.058	113.369
Glioblastoma	ENSG00000156136	DCK	0.00222	113.369
Glioblastoma	ENSG00000155380	SLC16A1	0.0172	113.293
Glioblastoma	ENSG00000095303	PTGS1	0.0102	113.282
Glioblastoma	ENSG00000139218	SCAF11	0.00222	113.066
Glioblastoma	ENSG00000161847	RAVER1	0.00248	113.027
Glioblastoma	ENSG00000146966	DENND2A	0.00262	112.938
Glioblastoma	ENSG00000160818	GPATCH4	0.0431	112.876
Glioblastoma	ENSG00000186517	ARHGAP30	0.0818	112.857
Glioblastoma	ENSG00000134285	FKBP11	0.588	112.801
Glioblastoma	ENSG00000276043	UHRF1	0.0119	112.731
Glioblastoma	ENSG00000118412	CASP8AP2	0.191	112.602
Glioblastoma	ENSG00000168310	IRF2	0.013	112.579
Glioblastoma	ENSG00000169679	BUB1	1	112.576
Glioblastoma	ENSG00000086062	B4GALT1	0.0119	112.518
Glioblastoma	ENSG00000118762	PKD2	0.0063	112.484
Glioblastoma	ENSG00000124107	SLPI	1	112.447
Glioblastoma	ENSG00000130300	PLVAP	0.0742	112.416
Glioblastoma	ENSG00000132603	NIP7	0.00222	112.411
Glioblastoma	ENSG00000005961	ITGA2B	0.688	112.294
Glioblastoma	ENSG00000135363	LMO2	1	112.259
Glioblastoma	ENSG00000134186	PRPF38B	0.00277	112.182
Glioblastoma	ENSG00000160255	ITGB2	0.0147	112.106
Glioblastoma	ENSG00000088325	TPX2	0.0223	112.104
Glioblastoma	ENSG00000101425	BPI	1	112.077
Glioblastoma	ENSG00000173083	HPSE	0.283	111.977
Glioblastoma	ENSG00000124783	SSR1	0.00222	111.932
Glioblastoma	ENSG00000078098	FAP	0.0476	111.744
Glioblastoma	ENSG00000124491	F13A1	1	111.725
Glioblastoma	ENSG00000188342	GTF2F2	0.00222	111.694
Glioblastoma	ENSG00000170312	CDK1	0.00916	111.542
Glioblastoma	ENSG00000166292	TMEM100	1	111.479
Glioblastoma	ENSG00000072694	FCGR2B	1	111.457
Glioblastoma	ENSG00000121152	NCAPH	0.064	111.443
Glioblastoma	ENSG00000139921	TMX1	0.00235	111.442
Glioblastoma	ENSG00000204525	HLA-C	0.0706	111.426
Glioblastoma	ENSG00000162607	USP1	0.0946	111.386
Glioblastoma	ENSG00000187608	ISG15	0.307	111.314
Glioblastoma	ENSG00000179403	VWA1	0.00868	111.309
Glioblastoma	ENSG00000132256	TRIM5	0.109	111.276
Glioblastoma	ENSG00000133488	SEC14L4	0.751	111.256
Glioblastoma	ENSG00000124193	SRSF6	0.00222	111.228
Glioblastoma	ENSG00000172366	MCRIP2	1	111.216
Glioblastoma	ENSG00000072682	P4HA2	0.504	111.207
Glioblastoma	ENSG00000178966	RMI1	0.16	111.098
Glioblastoma	ENSG00000162889	MAPKAPK2	0.00248	111.092
Glioblastoma	ENSG00000181092	ADIPOQ	0.688	111.067
Glioblastoma	ENSG00000223953	C1QTNF5	0.422	110.918
Glioblastoma	ENSG00000105939	ZC3HAV1	0.00222	110.813
Glioblastoma	ENSG00000143851	PTPN7	0.212	110.699
Glioblastoma	ENSG00000006652	IFRD1	0.00431	110.697
Glioblastoma	ENSG00000142867	BCL10	0.00222	110.694
Glioblastoma	ENSG00000175334	BANF1	0.00386	110.688
Glioblastoma	ENSG00000234745	HLA-B	0.061	110.655
Glioblastoma	ENSG00000163918	RFC4	0.00248	110.633
Glioblastoma	ENSG00000073754	CD5L	0.368	110.331
Glioblastoma	ENSG00000119688	ABCD4	0.00823	110.065
Glioblastoma	ENSG00000064886	CHI3L2	1	110.018
Glioblastoma	ENSG00000130413	STK33	0.0147	110.005
Glioblastoma	ENSG00000123975	CKS2	1	109.906
Glioblastoma	ENSG00000158710	TAGLN2	0.0181	109.765
Glioblastoma	ENSG00000163106	HPGDS	0.104	109.686
Glioblastoma	ENSG00000140993	TIGD7	1	109.685
Glioblastoma	ENSG00000101294	HM13	0.00248	109.668
Glioblastoma	ENSG00000150722	PPP1R1C	1	109.663
Glioblastoma	ENSG00000126838	PZP	0.0212	109.662
Glioblastoma	ENSG00000173821	RNF213	0.00222	109.654
Glioblastoma	ENSG00000087206	UIMC1	0.00455	109.612
Glioblastoma	ENSG00000137770	CTDSPL2	0.0107	109.502
Glioblastoma	ENSG00000100316	RPL3	0.0063	109.501
Glioblastoma	ENSG00000111642	CHD4	0.00222	109.479
Glioblastoma	ENSG00000168938	PPIC	0.0223	109.457
Glioblastoma	ENSG00000198604	BAZ1A	0.00222	109.438
Glioblastoma	ENSG00000104889	RNASEH2A	0.00346	109.437
Glioblastoma	ENSG00000155307	SAMSN1	0.0126	109.356
Glioblastoma	ENSG00000244486	SCARF2	0.115	109.332
Glioblastoma	ENSG00000159063	ALG8	0.0113	109.193
Glioblastoma	ENSG00000197498	RPF2	0.026	109.097
Glioblastoma	ENSG00000168961	LGALS9	0.0288	109.061
Glioblastoma	ENSG00000049541	RFC2	0.00248	109.012
Glioblastoma	ENSG00000171557	FGG	0.0552	108.955
Glioblastoma	ENSG00000204257	HLA-DMA	1	108.804
Glioblastoma	ENSG00000049323	LTBP1	0.00868	108.803
Glioblastoma	ENSG00000111834	RSPH4A	1	108.759
Glioblastoma	ENSG00000100296	THOC5	0.00222	108.695
Glioblastoma	ENSG00000108821	COL1A1	1	108.688
Glioblastoma	ENSG00000180448	ARHGAP45	0.00535	108.566
Glioblastoma	ENSG00000140678	ITGAX	0.0074	108.529
Glioblastoma	ENSG00000155850	SLC26A2	0.0172	108.392
Glioblastoma	ENSG00000110934	BIN2	0.00535	108.341
Glioblastoma	ENSG00000140092	FBLN5	1	108.316
Glioblastoma	ENSG00000167244	IGF2	0.184	108.313
Glioblastoma	ENSG00000253250	C8orf88	1	108.263
Glioblastoma	ENSG00000164611	PTTG1	1	108.167
Glioblastoma	ENSG00000143842	SOX13	0.00916	108.078
Glioblastoma	ENSG00000101868	POLA1	0.0048	108.001
Glioblastoma	ENSG00000103855	CD276	0.00868	107.994
Glioblastoma	ENSG00000139687	RB1	0.0901	107.961
Glioblastoma	ENSG00000122565	CBX3	0.00248	107.832
Glioblastoma	ENSG00000162511	LAPTM5	1	107.739
Glioblastoma	ENSG00000119004	CYP20A1	0.00222	107.738
Glioblastoma	ENSG00000083838	ZNF446	1	107.643
Glioblastoma	ENSG00000102805	CLN5	0.00222	107.576
Glioblastoma	ENSG00000109534	GAR1	0.00222	107.461
Glioblastoma	ENSG00000137154	RPS6	0.00966	107.446
Glioblastoma	ENSG00000100106	TRIOBP	0.00222	107.433
Glioblastoma	ENSG00000174444	RPL4	0.00597	107.322
Glioblastoma	ENSG00000172175	MALT1	0.00293	107.306
Glioblastoma	ENSG00000100365	NCF4	0.0525	107.291
Glioblastoma	ENSG00000153574	RPIA	0.00966	107.246
Glioblastoma	ENSG00000111328	CDK2AP1	0.0234	107.236
Glioblastoma	ENSG00000078808	SDF4	0.00293	107.166
Glioblastoma	ENSG00000176890	TYMS	0.139	107.126
Glioblastoma	ENSG00000013810	TACC3	0.0234	107.118
Glioblastoma	ENSG00000169607	CKAP2L	1	107.007
Glioblastoma	ENSG00000106462	EZH2	0.403	106.991
Glioblastoma	ENSG00000100314	CABP7	0.236	106.783
Glioblastoma	ENSG00000134365	CFHR4	1	106.727
Glioblastoma	ENSG00000146909	NOM1	0.00597	106.566
Glioblastoma	ENSG00000175482	POLD4	1	106.559
Glioblastoma	ENSG00000204356	NELFE	0.00222	106.534
Glioblastoma	ENSG00000012779	ALOX5	0.058	106.513
Glioblastoma	ENSG00000204366	ZBTB12	1	106.435
Glioblastoma	ENSG00000183196	CHST6	0.591	106.428
Glioblastoma	ENSG00000164818	DNAAF5	0.00386	106.418
Glioblastoma	ENSG00000154553	PDLIM3	0.0102	106.381
Glioblastoma	ENSG00000131435	PDLIM4	0.551	106.329
Glioblastoma	ENSG00000162896	PIGR	0.441	106.289
Glioblastoma	ENSG00000139083	ETV6	0.00535	106.286
Glioblastoma	ENSG00000162695	SLC30A7	0.014	106.214
Glioblastoma	ENSG00000165025	SYK	0.0126	106.184
Glioblastoma	ENSG00000138080	EMILIN1	0.0673	106.145
Glioblastoma	ENSG00000164244	PRRC1	0.00222	106.055
Glioblastoma	ENSG00000105483	CARD8	0.00823	105.983
Glioblastoma	ENSG00000007866	TEAD3	0.216	105.866
Glioblastoma	ENSG00000112655	PTK7	0.00235	105.832
Glioblastoma	ENSG00000109736	MFSD10	0.00365	105.676
Glioblastoma	ENSG00000234545	FAM133B	0.0223	105.654
Glioblastoma	ENSG00000124570	SERPINB6	0.00365	105.649
Glioblastoma	ENSG00000174175	SELP	0.504	105.598
Glioblastoma	ENSG00000058262	SEC61A1	0.00222	105.579
Glioblastoma	ENSG00000110693	SOX6	0.0147	105.532
Glioblastoma	ENSG00000008311	AASS	0.0102	105.516
Glioblastoma	ENSG00000171681	ATF7IP	0.00222	105.447
Glioblastoma	ENSG00000123144	TRIR	0.0181	105.302
Glioblastoma	ENSG00000125676	THOC2	0.00222	105.186
Glioblastoma	ENSG00000134371	CDC73	0.00222	105.185
Glioblastoma	ENSG00000028137	TNFRSF1B	1	105.159
Glioblastoma	ENSG00000148655	LRMDA	0.307	105.098
Glioblastoma	ENSG00000124795	DEK	0.00235	104.954
Glioblastoma	ENSG00000131446	MGAT1	0.00365	104.873
Glioblastoma	ENSG00000132965	ALOX5AP	0.504	104.848
Glioblastoma	ENSG00000121410	A1BG	0.00346	104.826
Glioblastoma	ENSG00000109586	GALNT7	0.00507	104.708
Glioblastoma	ENSG00000112782	CLIC5	0.293	104.667
Glioblastoma	ENSG00000176170	SPHK1	1	104.571
Glioblastoma	ENSG00000106144	CASP2	0.00408	104.555
Glioblastoma	ENSG00000005884	ITGA3	0.267	104.554
Glioblastoma	ENSG00000184743	ATL3	0.00262	104.381
Glioblastoma	ENSG00000156587	UBE2L6	0.00386	104.376
Glioblastoma	ENSG00000231925	TAPBP	0.0147	104.356
Glioblastoma	ENSG00000137404	NRM	0.228	104.298
Glioblastoma	ENSG00000130826	DKC1	0.00222	104.293
Glioblastoma	ENSG00000160293	VAV2	0.0031	104.202
Glioblastoma	ENSG00000068784	SRBD1	0.00222	104.191
Glioblastoma	ENSG00000250722	SELENOP	0.00781	104.191
Glioblastoma	ENSG00000090382	LYZ	1	104.149
Glioblastoma	ENSG00000158122	PRXL2C	1	104.031
Glioblastoma	ENSG00000100292	HMOX1	0.0742	104.003
Glioblastoma	ENSG00000113522	RAD50	0.00222	103.982
Glioblastoma	ENSG00000181104	F2R	1	103.975
Glioblastoma	ENSG00000198901	PRC1	0.0163	103.973
Glioblastoma	ENSG00000088930	XRN2	0.00222	103.965
Glioblastoma	ENSG00000187735	TCEA1	0.00222	103.912
Glioblastoma	ENSG00000114503	NCBP2	0.00597	103.867
Glioblastoma	ENSG00000198000	NOL8	0.00235	103.834
Glioblastoma	ENSG00000255071	SAA2-SAA4	1	103.664
Glioblastoma	ENSG00000130303	BST2	0.12	103.651
Glioblastoma	ENSG00000153147	SMARCA5	0.00222	103.643
Glioblastoma	ENSG00000135407	AVIL	1	103.634
Glioblastoma	ENSG00000147065	MSN	0.0119	103.575
Glioblastoma	ENSG00000120699	EXOSC8	0.00431	103.524
Glioblastoma	ENSG00000174695	TMEM167A	1	103.463
Glioblastoma	ENSG00000198093	ZNF649	0.212	103.452
Glioblastoma	ENSG00000168303	MPLKIP	0.0901	103.429
Glioblastoma	ENSG00000161638	ITGA5	0.00701	103.414
Glioblastoma	ENSG00000179344	HLA-DQB1	1	103.391
Glioblastoma	ENSG00000169621	APLF	0.321	103.246
Glioblastoma	ENSG00000115350	POLE4	0.893	103.241
Glioblastoma	ENSG00000164346	NSA2	0.0603	103.163
Glioblastoma	ENSG00000154080	CHST9	0.893	103.085
Glioblastoma	ENSG00000136147	PHF11	0.98	103.057
Glioblastoma	ENSG00000197747	S100A10	0.255	102.969
Glioblastoma	ENSG00000116497	S100PBP	1	102.923
Glioblastoma	ENSG00000135097	MSI1	0.00365	102.923
Glioblastoma	ENSG00000105612	DNASE2	0.00346	102.879
Glioblastoma	ENSG00000177674	AGTRAP	1	102.856
Glioblastoma	ENSG00000153879	CEBPG	1	102.851
Glioblastoma	ENSG00000163694	RBM47	0.0201	102.846
Glioblastoma	ENSG00000165055	METTL2B	0.00327	102.822
Glioblastoma	ENSG00000140553	UNC45A	0.00248	102.789
Glioblastoma	ENSG00000091009	RBM27	0.00222	102.714
Glioblastoma	ENSG00000163110	PDLIM5	0.00597	102.698
Glioblastoma	ENSG00000169105	CHST14	0.00431	102.698
Glioblastoma	ENSG00000150776	NKAPD1	1	102.649
Glioblastoma	ENSG00000177485	ZBTB33	0.00455	102.601
Glioblastoma	ENSG00000105205	CLC	1	102.568
Glioblastoma	ENSG00000067533	RRP15	0.00365	102.563
Glioblastoma	ENSG00000168899	VAMP5	0.126	102.555
Glioblastoma	ENSG00000138600	SPPL2A	0.0427	102.538
Glioblastoma	ENSG00000135269	TES	0.0113	102.493
Glioblastoma	ENSG00000123737	EXOSC9	0.00222	102.478
Glioblastoma	ENSG00000109381	ELF2	0.0187	102.352
Glioblastoma	ENSG00000004939	SLC4A1	0.893	102.297
Glioblastoma	ENSG00000145907	G3BP1	0.00222	102.251
Glioblastoma	ENSG00000198929	NOS1AP	0.0119	102.177
Glioblastoma	ENSG00000102038	SMARCA1	0.00365	102.133
Glioblastoma	ENSG00000001036	FUCA2	0.00455	102.122
Glioblastoma	ENSG00000169704	GP9	1	101.954
Glioblastoma	ENSG00000099203	TMED1	0.0048	101.936
Glioblastoma	ENSG00000123338	NCKAP1L	0.0163	101.898
Glioblastoma	ENSG00000174442	ZWILCH	0.057	101.853
Glioblastoma	ENSG00000136490	LIMD2	0.0247	101.833
Glioblastoma	ENSG00000105971	CAV2	1	101.826
Glioblastoma	ENSG00000101596	SMCHD1	0.00222	101.632
Glioblastoma	ENSG00000160193	WDR4	0.00408	101.595
Glioblastoma	ENSG00000100448	CTSG	1	101.469
Glioblastoma	ENSG00000135404	CD63	0.041	101.306
Glioblastoma	ENSG00000065243	PKN2	0.00277	101.272
Glioblastoma	ENSG00000105519	CAPS	1	101.255
Glioblastoma	ENSG00000021355	SERPINB1	0.0453	101.203
Glioblastoma	ENSG00000124571	XPO5	0.00455	101.144
Glioblastoma	ENSG00000103490	PYCARD	0.0818	101.102
Glioblastoma	ENSG00000140525	FANCI	0.0389	101.056
Glioblastoma	ENSG00000141664	ZCCHC2	0.403	101.011
Glioblastoma	ENSG00000105355	PLIN3	0.0107	101.004
Glioblastoma	ENSG00000161800	RACGAP1	0.321	100.943
Glioblastoma	ENSG00000103449	SALL1	0.00386	100.936
Glioblastoma	ENSG00000135926	TMBIM1	1	100.908
Glioblastoma	ENSG00000145331	TRMT10A	0.603	100.889
Glioblastoma	ENSG00000095002	MSH2	0.00386	100.886
Glioblastoma	ENSG00000092470	WDR76	1	100.787
Glioblastoma	ENSG00000129474	AJUBA	0.058	100.753
Glioblastoma	ENSG00000105383	CD33	0.0859	100.645
Glioblastoma	ENSG00000153922	CHD1	0.00222	100.605
Glioblastoma	ENSG00000126653	NSRP1	0.00248	100.596
Glioblastoma	ENSG00000105058	FAM32A	0.0288	100.592
Glioblastoma	ENSG00000170266	GLB1	0.00455	100.586
Glioblastoma	ENSG00000213694	S1PR3	0.255	100.558
Glioblastoma	ENSG00000153046	CDYL	0.00222	100.553
Glioblastoma	ENSG00000181135	ZNF707	1	100.552
Glioblastoma	ENSG00000168393	DTYMK	0.00222	100.456
Glioblastoma	ENSG00000196767	POU3F4	0.064	100.442
Glioblastoma	ENSG00000198912	C1orf174	0.00408	100.408
Glioblastoma	ENSG00000167721	TSR1	0.0031	100.398
Glioblastoma	ENSG00000102218	RP2	0.00222	100.396
Glioblastoma	ENSG00000171428	NAT1	0.041	100.375
Glioblastoma	ENSG00000163320	CGGBP1	0.00262	100.363
Glioblastoma	ENSG00000146223	RPL7L1	0.0119	100.296
Glioblastoma	ENSG00000166947	EPB42	0.336	100.215
Glioblastoma	ENSG00000104856	RELB	0.00565	100.209
Glioblastoma	ENSG00000124380	SNRNP27	0.00408	100.157
Glioblastoma	ENSG00000154727	GABPA	0.00222	100.128
Glioblastoma	ENSG00000137804	NUSAP1	1	100.097
Glioblastoma	ENSG00000116785	CFHR3	0.109	100.091
Glioblastoma	ENSG00000125945	ZNF436	0.0201	100.035
Glioblastoma	ENSG00000139278	GLIPR1	0.688	100.029
Glioblastoma	ENSG00000096060	FKBP5	0.146	100.028
Glioblastoma	ENSG00000241644	INMT	1	22.486
Glioblastoma	ENSG00000160862	AZGP1	0.00277	20.527
Glioblastoma	ENSG00000113905	HRG	0.00346	18.741
Glioblastoma	ENSG00000203747	FCGR3A	0.00248	18.616
Glioblastoma	ENSG00000106804	C5	0.00277	17.804
Glioblastoma	ENSG00000163453	IGFBP7	0.00431	16.883
Glioblastoma	ENSG00000223865	HLA-DPB1	0.0431	16.626
Glioblastoma	ENSG00000196754	S100A2	0.041	16.463
Glioblastoma	ENSG00000163737	PF4	0.0335	16.399
Glioblastoma	ENSG00000106560	GIMAP2	0.00455	16.372
Glioblastoma	ENSG00000068079	IFI35	0.00277	16.131
Glioblastoma	ENSG00000122642	FKBP9	0.00823	15.275
Glioblastoma	ENSG00000175336	APOF	0.0389	15.126
Glioblastoma	ENSG00000134061	CD180	0.00277	14.897
Glioblastoma	ENSG00000164047	CAMP	1	14.882
Glioblastoma	ENSG00000118137	APOA1	0.0031	14.634
Glioblastoma	ENSG00000085265	FCN1	1	14.615
Glioblastoma	ENSG00000185022	MAFF	0.00868	14.425
Glioblastoma	ENSG00000140575	IQGAP1	0.00431	14.387
Glioblastoma	ENSG00000101981	F9	0.00701	14.223
Glioblastoma	ENSG00000173193	PARP14	0.0031	14.029
Glioblastoma	ENSG00000204267	TAP2	0.0048	13.967
Glioblastoma	ENSG00000173531	MST1	0.00535	13.881
Glioblastoma	ENSG00000182718	ANXA2	0.0126	13.824
Glioblastoma	ENSG00000149131	SERPING1	0.00868	13.509
Glioblastoma	ENSG00000094916	CBX5	0.00248	13.187
Glioblastoma	ENSG00000115956	PLEK	0.00868	12.909
Glioblastoma	ENSG00000104738	MCM4	0.0525	12.906
Glioblastoma	ENSG00000100985	MMP9	1	12.863
Glioblastoma	ENSG00000087266	SH3BP2	0.00365	12.728
Glioblastoma	ENSG00000167491	GATAD2A	0.00222	12.691
Glioblastoma	ENSG00000115414	FN1	0.0234	12.661
Glioblastoma	ENSG00000139329	LUM	1	12.625
Glioblastoma	ENSG00000275395	FCGBP	0.0273	12.575
Glioblastoma	ENSG00000091986	CCDC80	0.222	12.489
Glioblastoma	ENSG00000156970	BUB1B	0.0818	12.288
Glioblastoma	ENSG00000150337	FCGR1A	0.0191	12.261
Glioblastoma	ENSG00000077514	POLD3	0.00431	12.142
Glioblastoma	ENSG00000148516	ZEB1	0.00365	12.122
Glioblastoma	ENSG00000163661	PTX3	0.819	12.117
Glioblastoma	ENSG00000163993	S100P	1	12.096
Glioblastoma	ENSG00000168394	TAP1	0.00365	12.078
Glioblastoma	ENSG00000169083	AR	1	11.952
Glioblastoma	ENSG00000107159	CA9	1	11.895
Glioblastoma	ENSG00000072786	STK10	0.00248	11.891
Glioblastoma	ENSG00000140464	PML	0.00262	11.758
Glioblastoma	ENSG00000067955	CBFB	0.00222	11.687
Glioblastoma	ENSG00000166224	SGPL1	0.00222	11.602
Glioblastoma	ENSG00000136378	ADAMTS7	1	11.167
Glioblastoma	ENSG00000143641	GALNT2	0.00222	11.146
Glioblastoma	ENSG00000146670	CDCA5	1	11.083
Glioblastoma	ENSG00000119772	DNMT3A	0.0048	10.982
Glioblastoma	ENSG00000118113	MMP8	1	10.952
Glioblastoma	ENSG00000197405	C5AR1	0.139	10.898
Glioblastoma	ENSG00000143226	FCGR2A	0.193	10.853
Glioblastoma	ENSG00000122435	TRMT13	1	10.758
Glioblastoma	ENSG00000258227	CLEC5A	0.267	10.751
Glioblastoma	ENSG00000166401	SERPINB8	0.0119	10.724
Glioblastoma	ENSG00000142512	SIGLEC10	0.0552	10.651
Glioblastoma	ENSG00000127241	MASP1	0.00665	10.639
Glioblastoma	ENSG00000181220	ZNF746	1	10.569
Glioblastoma	ENSG00000188313	PLSCR1	0.0126	10.564
Glioblastoma	ENSG00000138442	WDR12	0.00248	10.476
Glioblastoma	ENSG00000185475	TMEM179B	0.368	10.379
Glioblastoma	ENSG00000084652	TXLNA	0.00386	10.304
Glioblastoma	ENSG00000188986	NELFB	0.00222	10.091
Glioblastoma	ENSG00000127124	HIVEP3	1	10.053
Glioblastoma	ENSG00000215018	COL28A1	1	10.005
Glioblastoma	ENSG00000164283	ESM1	1	1.614
Glioblastoma	ENSG00000128791	TWSG1	0.0119	1.465
Glioblastoma	ENSG00000237190	CDKN2AIPNL	0.0901	1.334
Glioblastoma	ENSG00000011451	WIZ	0.00277	1.3
Glioblastoma	ENSG00000172236	TPSAB1	0.0993	1.281
Glioblastoma	ENSG00000015413	DPEP1	1	1.261
Glioblastoma	ENSG00000188015	S100A3	0.551	1.224
Glioblastoma	ENSG00000137752	CASP1	0.00701	1.223
Glioblastoma	ENSG00000132109	TRIM21	0.00565	1.181
Glioblastoma	ENSG00000179761	PIPOX	0.115	1.141
Glioblastoma	ENSG00000139350	NEDD1	0.00222	1.134
Glioblastoma	ENSG00000197961	ZNF121	0.441	1.092
Glioblastoma	ENSG00000120318	ARAP3	0.0126	1.027
Glioblastoma	ENSG00000106991	ENG	0.00565	1.002
Glioblastoma	ENSG00000273976	GOLGA6L1	1	0.999992
Glioblastoma	ENSG00000107164	FUBP3	0.00222	0.999546
Glioblastoma	ENSG00000156639	ZFAND3	0.0288	0.999288
Glioblastoma	ENSG00000102837	OLFM4	1	0.999198
Glioblastoma	ENSG00000175489	LRRC25	0.385	0.998845
Glioblastoma	ENSG00000117697	NSL1	0.00277	0.997921
Glioblastoma	ENSG00000164111	ANXA5	0.0063	0.997413
Glioblastoma	ENSG00000249437	NAIP	0.0318	0.99737
Glioblastoma	ENSG00000167562	ZNF701	0.0427	0.996194
Glioblastoma	ENSG00000132467	UTP3	0.00597	0.995268
Glioblastoma	ENSG00000215440	NPEPL1	0.0335	0.995102
Glioblastoma	ENSG00000140368	PSTPIP1	0.202	0.99468
Glioblastoma	ENSG00000123146	ADGRE5	0.0335	0.994343
Glioblastoma	ENSG00000115241	PPM1G	0.00535	0.993696
Glioblastoma	ENSG00000185324	CDK10	0.106	0.993463
Glioblastoma	ENSG00000175283	DOLK	1	0.993359
Glioblastoma	ENSG00000150961	SEC24D	0.00565	0.992462
Glioblastoma	ENSG00000256463	SALL3	0.00966	0.992429
Glioblastoma	ENSG00000101825	MXRA5	0.819	0.992219
Glioblastoma	ENSG00000087995	METTL2A	0.00386	0.992104
Glioblastoma	ENSG00000114850	SSR3	0.00565	0.992017
Glioblastoma	ENSG00000173681	BCLAF3	0.0223	0.99192
Glioblastoma	ENSG00000106823	ECM2	1	0.991662
Glioblastoma	ENSG00000104881	PPP1R13L	0.00916	0.991512
Glioblastoma	ENSG00000116729	WLS	0.0431	0.99109
Glioblastoma	ENSG00000223609	HBD	0.688	0.991058
Glioblastoma	ENSG00000197892	KIF13B	0.00235	0.990826
Glioblastoma	ENSG00000206172	HBA1	0.603	0.990097
Glioblastoma	ENSG00000143368	SF3B4	0.00293	0.989665
Glioblastoma	ENSG00000169877	AHSP	1	0.989628
Glioblastoma	ENSG00000148362	PAXX	0.00386	0.989498
Glioblastoma	ENSG00000173473	SMARCC1	0.00222	0.989404
Glioblastoma	ENSG00000129911	KLF16	0.504	0.988606
Glioblastoma	ENSG00000188428	BLOC1S5	0.00262	0.987846
Glioblastoma	ENSG00000107099	DOCK8	0.0063	0.987147
Glioblastoma	ENSG00000172269	DPAGT1	0.0288	0.986911
Glioblastoma	ENSG00000087589	CASS4	1	0.986616
Glioblastoma	ENSG00000164692	COL1A2	1	0.986534
Glioblastoma	ENSG00000101413	RPRD1B	0.00262	0.986296
Glioblastoma	ENSG00000163823	CCR1	1	0.986179
Glioblastoma	ENSG00000171824	EXOSC10	0.00235	0.98563
Glioblastoma	ENSG00000164062	APEH	0.0288	0.985559
Glioblastoma	ENSG00000100325	ASCC2	0.00248	0.985404
Glioblastoma	ENSG00000114315	HES1	1	0.985248
Glioblastoma	ENSG00000198914	POU3F3	0.0201	0.985067
Glioblastoma	ENSG00000136938	ANP32B	0.00235	0.985025
Glioblastoma	ENSG00000184384	MAML2	0.00277	0.985018
Glioblastoma	ENSG00000150316	CWC15	0.0119	0.984757
Glioblastoma	ENSG00000146416	AIG1	0.037	0.984552
Glioblastoma	ENSG00000060718	COL11A1	1	0.98416
Glioblastoma	ENSG00000092010	PSME1	0.00386	0.983928
Glioblastoma	ENSG00000107833	NPM3	0.037	0.982507
Glioblastoma	ENSG00000139219	COL2A1	0.784	0.982335
Glioblastoma	ENSG00000143793	C1orf35	0.0552	0.982163
Glioblastoma	ENSG00000138413	IDH1	0.00222	0.982057
Glioblastoma	ENSG00000151651	ADAM8	1	0.981823
Glioblastoma	ENSG00000145912	NHP2	0.00781	0.981466
Glioblastoma	ENSG00000092201	SUPT16H	0.00597	0.981312
Glioblastoma	ENSG00000137868	STRA6	1	0.981182
Glioblastoma	ENSG00000118508	RAB32	0.0247	0.981104
Glioblastoma	ENSG00000104320	NBN	0.00277	0.981099
Glioblastoma	ENSG00000149311	ATM	0.00262	0.980974
Glioblastoma	ENSG00000144560	VGLL4	0.00365	0.980752
Glioblastoma	ENSG00000118407	FILIP1	0.0389	0.980678
Glioblastoma	ENSG00000106624	AEBP1	0.0779	0.980037
Glioblastoma	ENSG00000185650	ZFP36L1	0.041	0.980017
Glioblastoma	ENSG00000204498	NFKBIL1	0.321	0.979301
Glioblastoma	ENSG00000136518	ACTL6A	0.00222	0.979019
Glioblastoma	ENSG00000214114	MYCBP	0.00293	0.978224
Glioblastoma	ENSG00000244038	DDOST	0.00222	0.977643
Glioblastoma	ENSG00000138792	ENPEP	0.041	0.977453
Glioblastoma	ENSG00000162385	MAGOH	0.00248	0.97718
Glioblastoma	ENSG00000173546	CSPG4	0.0212	0.977172
Glioblastoma	ENSG00000276045	ORAI1	0.184	0.976987
Glioblastoma	ENSG00000049449	RCN1	0.00277	0.976958
Glioblastoma	ENSG00000104518	GSDMD	0.0525	0.97691
Glioblastoma	ENSG00000169299	PGM2	0.00222	0.976902
Glioblastoma	ENSG00000135677	GNS	0.00386	0.97688
Glioblastoma	ENSG00000101003	GINS1	1	0.976652
Glioblastoma	ENSG00000163933	RFT1	0.0031	0.976525
Glioblastoma	ENSG00000168995	SIGLEC7	0.974	0.975768
Glioblastoma	ENSG00000231500	RPS18	0.0048	0.975725
Glioblastoma	ENSG00000116745	RPE65	1	0.975388
Glioblastoma	ENSG00000167977	KCTD5	0.00597	0.975255
Glioblastoma	ENSG00000168918	INPP5D	0.0147	0.975037
Glioblastoma	ENSG00000155629	PIK3AP1	0.0318	0.974702
Glioblastoma	ENSG00000121691	CAT	0.0901	0.974381
Glioblastoma	ENSG00000213934	HBG1	1	0.973941
Glioblastoma	ENSG00000149480	MTA2	0.00235	0.9728
Glioblastoma	ENSG00000126814	TRMT5	0.00248	0.972344
Glioblastoma	ENSG00000131055	COX4I2	1	0.972026
Glioblastoma	ENSG00000122779	TRIM24	0.00262	0.971453
Glioblastoma	ENSG00000149136	SSRP1	0.00455	0.971345
Glioblastoma	ENSG00000136859	ANGPTL2	0.0303	0.971319
Glioblastoma	ENSG00000147119	CHST7	1	0.971269
Glioblastoma	ENSG00000066136	NFYC	0.00431	0.970316
Glioblastoma	ENSG00000120868	APAF1	0.00222	0.970123
Glioblastoma	ENSG00000110756	HPS5	0.0048	0.969792
Glioblastoma	ENSG00000081870	HSPB11	0.856	0.969739
Glioblastoma	ENSG00000244734	HBB	0.856	0.969656
Glioblastoma	ENSG00000165476	REEP3	0.00455	0.969442
Glioblastoma	ENSG00000136108	CKAP2	0.176	0.969348
Glioblastoma	ENSG00000198917	SPOUT1	0.00823	0.969045
Glioblastoma	ENSG00000131095	GFAP	0.0431	0.968941
Glioblastoma	ENSG00000067334	DNTTIP2	0.00235	0.968843
Glioblastoma	ENSG00000143379	SETDB1	0.00327	0.968678
Glioblastoma	ENSG00000169087	HSPBAP1	0.00365	0.968422
Glioblastoma	ENSG00000005801	ZNF195	0.222	0.968219
Glioblastoma	ENSG00000099998	GGT5	0.0352	0.967921
Glioblastoma	ENSG00000106546	AHR	0.321	0.967781
Glioblastoma	ENSG00000198715	GLMP	0.482	0.967552
Glioblastoma	ENSG00000172493	AFF1	0.104	0.967489
Glioblastoma	ENSG00000205643	CDPF1	1	0.967473
Glioblastoma	ENSG00000168487	BMP1	0.0818	0.967244
Glioblastoma	ENSG00000163938	GNL3	0.00293	0.965118
Glioblastoma	ENSG00000077150	NFKB2	0.00346	0.964652
Glioblastoma	ENSG00000077420	APBB1IP	0.0172	0.964604
Glioblastoma	ENSG00000074356	NCBP3	0.00262	0.964282
Glioblastoma	ENSG00000159131	GART	0.00222	0.964185
Glioblastoma	ENSG00000138385	SSB	0.00222	0.963796
Glioblastoma	ENSG00000137054	POLR1E	0.0048	0.963583
Glioblastoma	ENSG00000125630	POLR1B	0.00386	0.963298
Glioblastoma	ENSG00000159339	PADI4	1	0.963091
Glioblastoma	ENSG00000060749	QSER1	0.041	0.962453
Glioblastoma	ENSG00000198056	PRIM1	0.0901	0.962439
Glioblastoma	ENSG00000065665	SEC61A2	0.00431	0.96214
Glioblastoma	ENSG00000155363	MOV10	0.00597	0.962138
Glioblastoma	ENSG00000197496	SLC2A10	1	0.961299
Glioblastoma	ENSG00000198900	TOP1	0.00222	0.961065
Glioblastoma	ENSG00000177697	CD151	0.0476	0.961041
Glioblastoma	ENSG00000169548	ZNF280A	1	0.960583
Glioblastoma	ENSG00000145192	AHSG	0.0181	0.960395
Glioblastoma	ENSG00000185262	UBALD2	0.992	0.959107
Glioblastoma	ENSG00000205220	PSMB10	0.0155	0.95892
Glioblastoma	ENSG00000117151	CTBS	0.00966	0.958427
Glioblastoma	ENSG00000168496	FEN1	0.0074	0.958003
Glioblastoma	ENSG00000163634	THOC7	0.0031	0.957612
Glioblastoma	ENSG00000142156	COL6A1	1	0.957473
Glioblastoma	ENSG00000196565	HBG2	1	0.957429
Glioblastoma	ENSG00000186174	BCL9L	0.00701	0.957017
Glioblastoma	ENSG00000197451	HNRNPAB	0.00293	0.956935
Glioblastoma	ENSG00000111445	RFC5	0.0288	0.956923
Glioblastoma	ENSG00000137693	YAP1	0.0859	0.956849
Glioblastoma	ENSG00000110031	LPXN	0.041	0.956826
Glioblastoma	ENSG00000197020	ZNF100	1	0.95674
Glioblastoma	ENSG00000182179	UBA7	0.00565	0.956701
Glioblastoma	ENSG00000159055	MIS18A	1	0.955966
Glioblastoma	ENSG00000123143	PKN1	0.00222	0.955664
Glioblastoma	ENSG00000143418	CERS2	0.00916	0.955132
Glioblastoma	ENSG00000155393	HEATR3	0.00386	0.954883
Glioblastoma	ENSG00000185222	TCEAL9	1	0.95445
Glioblastoma	ENSG00000108592	FTSJ3	0.00327	0.954055
Glioblastoma	ENSG00000168404	MLKL	0.0552	0.952778
Glioblastoma	ENSG00000164434	FABP7	0.504	0.952381
Glioblastoma	ENSG00000150540	HNMT	0.0223	0.952367
Glioblastoma	ENSG00000062822	POLD1	0.00327	0.952365
Glioblastoma	ENSG00000114767	RRP9	0.00408	0.952112
Glioblastoma	ENSG00000118520	ARG1	1	0.95164
Glioblastoma	ENSG00000206503	HLA-A	0.126	0.951614
Glioblastoma	ENSG00000079134	THOC1	0.00222	0.951443
Glioblastoma	ENSG00000171564	FGB	0.153	0.951139
Glioblastoma	ENSG00000074266	EED	0.00235	0.950538
Glioblastoma	ENSG00000204592	HLA-E	0.026	0.949705
Glioblastoma	ENSG00000128228	SDF2L1	0.00597	0.949266
Glioblastoma	ENSG00000158773	USF1	0.00293	0.948885
Glioblastoma	ENSG00000179431	FJX1	1	0.94883
Glioblastoma	ENSG00000164308	ERAP2	1	0.948812
Glioblastoma	ENSG00000177119	ANO6	0.0453	0.948705
Glioblastoma	ENSG00000257594	GALNT4	0.0359	0.948321
Glioblastoma	ENSG00000115267	IFIH1	0.00431	0.947621
Glioblastoma	ENSG00000186866	POFUT2	0.00386	0.947168
Glioblastoma	ENSG00000204577	LILRB3	0.28	0.946094
Glioblastoma	ENSG00000113083	LOX	1	0.945867
Glioblastoma	ENSG00000174243	DDX23	0.00222	0.945865
Glioblastoma	ENSG00000183386	FHL3	0.0119	0.944918
Glioblastoma	ENSG00000170412	GPRC5C	1	0.944907
Glioblastoma	ENSG00000105127	AKAP8	0.00262	0.944852
Glioblastoma	ENSG00000009954	BAZ1B	0.00235	0.944356
Glioblastoma	ENSG00000119314	PTBP3	0.00222	0.94378
Glioblastoma	ENSG00000124762	CDKN1A	1	0.943779
Glioblastoma	ENSG00000110057	UNC93B1	0.0294	0.943287
Glioblastoma	ENSG00000059378	PARP12	0.0048	0.94312
Glioblastoma	ENSG00000158195	WASF2	0.00293	0.943107
Glioblastoma	ENSG00000137767	SQOR	0.176	0.942966
Glioblastoma	ENSG00000178573	MAF	1	0.942951
Glioblastoma	ENSG00000122870	BICC1	1	0.942597
Glioblastoma	ENSG00000116670	MAD2L2	0.0706	0.942493
Glioblastoma	ENSG00000100644	HIF1A	1	0.941837
Glioblastoma	ENSG00000187796	CARD9	0.0318	0.941763
Glioblastoma	ENSG00000138160	KIF11	0.132	0.941732
Glioblastoma	ENSG00000171940	ZNF217	1	0.941499
Glioblastoma	ENSG00000076382	SPAG5	1	0.941445
Glioblastoma	ENSG00000243207	PPAN-P2RY11	0.00431	0.941014
Glioblastoma	ENSG00000134516	DOCK2	0.0155	0.940933
Glioblastoma	ENSG00000084093	REST	0.0181	0.940895
Glioblastoma	ENSG00000153944	MSI2	0.00248	0.940676
Glioblastoma	ENSG00000148308	GTF3C5	0.00222	0.940062
Glioblastoma	ENSG00000010327	STAB1	0.0303	0.939944
Glioblastoma	ENSG00000085231	AK6	0.00535	0.939936
Glioblastoma	ENSG00000213782	DDX47	0.00346	0.939679
Glioblastoma	ENSG00000007174	DNAH9	1	0.939268
Glioblastoma	ENSG00000196504	PRPF40A	0.00235	0.938559
Glioblastoma	ENSG00000090924	PLEKHG2	0.0476	0.93839
Glioblastoma	ENSG00000164105	SAP30	0.0191	0.937583
Glioblastoma	ENSG00000135480	KRT7	0.0318	0.93709
Glioblastoma	ENSG00000158769	F11R	0.061	0.936983
Glioblastoma	ENSG00000089820	ARHGAP4	0.0389	0.93691
Glioblastoma	ENSG00000176783	RUFY1	0.00235	0.93593
Glioblastoma	ENSG00000090006	LTBP4	0.719	0.935713
Glioblastoma	ENSG00000166825	ANPEP	0.244	0.935667
Glioblastoma	ENSG00000146457	WTAP	0.00262	0.93552
Glioblastoma	ENSG00000188672	RHCE	1	0.93473
Glioblastoma	ENSG00000131043	AAR2	0.00327	0.934554
Glioblastoma	ENSG00000150093	ITGB1	0.0172	0.934221
Glioblastoma	ENSG00000074695	LMAN1	0.0031	0.934094
Glioblastoma	ENSG00000139354	GAS2L3	0.7	0.933858
Glioblastoma	ENSG00000131652	THOC6	0.0048	0.933851
Glioblastoma	ENSG00000137076	TLN1	0.00597	0.933202
Glioblastoma	ENSG00000198951	NAGA	0.00535	0.932753
Glioblastoma	ENSG00000189007	ADAT2	1	0.93254
Glioblastoma	ENSG00000121064	SCPEP1	0.0107	0.932381
Glioblastoma	ENSG00000178035	IMPDH2	0.00365	0.932196
Glioblastoma	ENSG00000092531	SNAP23	0.00868	0.93207
Glioblastoma	ENSG00000148296	SURF6	0.0552	0.931411
Glioblastoma	ENSG00000165732	DDX21	0.00222	0.93085
Glioblastoma	ENSG00000108839	ALOX12	1	0.930834
Glioblastoma	ENSG00000125285	SOX21	0.115	0.930643
Glioblastoma	ENSG00000102393	GLA	0.00365	0.930625
Glioblastoma	ENSG00000137965	IFI44	1	0.93047
Glioblastoma	ENSG00000240065	PSMB9	0.00916	0.93032
Glioblastoma	ENSG00000147862	NFIB	0.0431	0.930172
Glioblastoma	ENSG00000162458	FBLIM1	0.233	0.92991
Glioblastoma	ENSG00000082153	BZW1	0.00222	0.929861
Glioblastoma	ENSG00000161031	PGLYRP2	0.0163	0.929797
Glioblastoma	ENSG00000136925	TSTD2	0.0343	0.929787
Glioblastoma	ENSG00000185215	TNFAIP2	1	0.929501
Glioblastoma	ENSG00000125817	CENPB	0.00262	0.928973
Glioblastoma	ENSG00000116062	MSH6	0.0191	0.928877
Glioblastoma	ENSG00000102100	SLC35A2	1	0.928734
Glioblastoma	ENSG00000183207	RUVBL2	0.00235	0.928683
Glioblastoma	ENSG00000100029	PES1	0.00235	0.928551
Glioblastoma	ENSG00000241839	PLEKHO2	0.0172	0.928266
Glioblastoma	ENSG00000187479	C11orf96	0.146	0.928146
Glioblastoma	ENSG00000140650	PMM2	0.00565	0.926997
Glioblastoma	ENSG00000261236	BOP1	0.00248	0.926593
Glioblastoma	ENSG00000116194	ANGPTL1	1	0.926258
Glioblastoma	ENSG00000023892	DEF6	0.0318	0.926226
Glioblastoma	ENSG00000100345	MYH9	0.00507	0.9253
Glioblastoma	ENSG00000125970	RALY	0.00235	0.92519
Glioblastoma	ENSG00000131467	PSME3	0.00222	0.925129
Glioblastoma	ENSG00000160214	RRP1	0.00565	0.925078
Glioblastoma	ENSG00000119922	IFIT2	0.974	0.925065
Glioblastoma	ENSG00000280789	PAGR1	0.0133	0.924541
Glioblastoma	ENSG00000198466	ZNF587	1	0.924326
Glioblastoma	ENSG00000111875	ASF1A	0.0031	0.924235
Glioblastoma	ENSG00000128567	PODXL	0.28	0.923253
Glioblastoma	ENSG00000105287	PRKD2	0.00455	0.922878
Glioblastoma	ENSG00000198087	CD2AP	0.0031	0.922795
Glioblastoma	ENSG00000130772	MED18	0.00408	0.922793
Glioblastoma	ENSG00000163154	TNFAIP8L2	0.0389	0.922673
Glioblastoma	ENSG00000168564	CDKN2AIP	0.00277	0.922159
Glioblastoma	ENSG00000188739	RBM34	0.0993	0.921668
Glioblastoma	ENSG00000136770	DNAJC1	0.00565	0.92125
Glioblastoma	ENSG00000265241	RBM8A	0.00346	0.920917
Glioblastoma	ENSG00000198113	TOR4A	0.482	0.920857
Glioblastoma	ENSG00000137673	MMP7	1	0.920849
Glioblastoma	ENSG00000132182	NUP210	0.00455	0.920671
Glioblastoma	ENSG00000091127	PUS7	0.00262	0.920648
Glioblastoma	ENSG00000198246	SLC29A3	1	0.920564
Glioblastoma	ENSG00000137497	NUMA1	0.00262	0.920244
Glioblastoma	ENSG00000087077	TRIP6	0.00277	0.919959
Glioblastoma	ENSG00000181090	EHMT1	0.00248	0.919743
Glioblastoma	ENSG00000143924	EML4	0.00277	0.919245
Glioblastoma	ENSG00000130935	NOL11	0.00248	0.919192
Glioblastoma	ENSG00000178927	CYBC1	0.00262	0.919176
Glioblastoma	ENSG00000169231	THBS3	0.132	0.919175
Glioblastoma	ENSG00000196396	PTPN1	0.00248	0.918663
Glioblastoma	ENSG00000134851	TMEM165	0.00346	0.918503
Glioblastoma	ENSG00000143384	MCL1	0.0476	0.917606
Glioblastoma	ENSG00000168214	RBPJ	0.00222	0.917494
Glioblastoma	ENSG00000186818	LILRB4	0.146	0.91733
Glioblastoma	ENSG00000156787	TBC1D31	1	0.917326
Glioblastoma	ENSG00000115128	SF3B6	0.0031	0.917216
Glioblastoma	ENSG00000131876	SNRPA1	0.00277	0.917211
Glioblastoma	ENSG00000169359	SLC33A1	0.00781	0.916487
Glioblastoma	ENSG00000115318	LOXL3	0.168	0.91565
Glioblastoma	ENSG00000171490	RSL1D1	0.0247	0.915614
Glioblastoma	ENSG00000163359	COL6A3	1	0.91441
Glioblastoma	ENSG00000166788	SAAL1	0.026	0.914063
Glioblastoma	ENSG00000144791	LIMD1	0.00597	0.913792
Glioblastoma	ENSG00000061273	HDAC7	0.0048	0.913176
Glioblastoma	ENSG00000174720	LARP7	0.00277	0.913064
Glioblastoma	ENSG00000147874	HAUS6	0.00701	0.9126
Glioblastoma	ENSG00000100599	RIN3	0.00507	0.912533
Glioblastoma	ENSG00000116962	NID1	0.0172	0.912504
Glioblastoma	ENSG00000162039	MEIOB	1	0.912372
Glioblastoma	ENSG00000182307	C8orf33	0.0818	0.912284
Glioblastoma	ENSG00000271601	LIX1L	0.00277	0.911919
Glioblastoma	ENSG00000085982	USP40	0.00408	0.911784
Glioblastoma	ENSG00000141428	C18orf21	0.153	0.910903
Glioblastoma	ENSG00000115107	STEAP3	0.153	0.910527
Glioblastoma	ENSG00000162076	FLYWCH2	0.0031	0.910314
Glioblastoma	ENSG00000130726	TRIM28	0.00293	0.910284
Glioblastoma	ENSG00000010704	HFE	0.431	0.909469
Glioblastoma	ENSG00000101972	STAG2	0.0048	0.908776
Glioblastoma	ENSG00000033030	ZCCHC8	0.00222	0.908626
Glioblastoma	ENSG00000087303	NID2	0.0303	0.907947
Glioblastoma	ENSG00000213654	GPSM3	0.0552	0.907893
Glioblastoma	ENSG00000106628	POLD2	0.00235	0.906686
Glioblastoma	ENSG00000204642	HLA-F	0.504	0.906163
Glioblastoma	ENSG00000135744	AGT	0.0552	0.906134
Glioblastoma	ENSG00000141696	P3H4	0.293	0.906022
Glioblastoma	ENSG00000145623	OSMR	0.064	0.90598
Glioblastoma	ENSG00000112249	ASCC3	0.00222	0.905747
Glioblastoma	ENSG00000088888	MAVS	0.00222	0.905688
Glioblastoma	ENSG00000112739	PRPF4B	0.00222	0.905677
Glioblastoma	ENSG00000143401	ANP32E	0.0119	0.905627
Glioblastoma	ENSG00000048649	RSF1	0.00277	0.904457
Glioblastoma	ENSG00000123329	ARHGAP9	0.0163	0.904199
Glioblastoma	ENSG00000258315	C17orf49	0.00868	0.90382
Glioblastoma	ENSG00000100811	YY1	0.00222	0.90376
Glioblastoma	ENSG00000129038	LOXL1	1	0.903553
Glioblastoma	ENSG00000181396	OGFOD3	0.00665	0.902772
Glioblastoma	ENSG00000151500	THYN1	0.00327	0.902762
Glioblastoma	ENSG00000196975	ANXA4	0.064	0.902625
Glioblastoma	ENSG00000133742	CA1	1	0.902407
Glioblastoma	ENSG00000127526	SLC35E1	0.0389	0.901888
Glioblastoma	ENSG00000164219	PGGT1B	0.0048	0.901751
Glioblastoma	ENSG00000169813	HNRNPF	0.00222	0.901583
Glioblastoma	ENSG00000101191	DIDO1	0.00222	0.90088
Glioblastoma	ENSG00000223496	EXOSC6	0.00701	0.90049
Glioblastoma	ENSG00000058729	RIOK2	0.0102	0.900012
Glioblastoma	ENSG00000091490	SEL1L3	1	0.899659
Glioblastoma	ENSG00000105202	FBL	0.00277	0.899224
Glioblastoma	ENSG00000133740	E2F5	0.00665	0.899095
Glioblastoma	ENSG00000164574	GALNT10	0.00597	0.899049
Glioblastoma	ENSG00000101384	JAG1	0.0476	0.898254
Glioblastoma	ENSG00000129562	DAD1	0.0859	0.89773
Glioblastoma	ENSG00000142937	RPS8	0.0335	0.89721
Glioblastoma	ENSG00000180198	RCC1	0.00222	0.89695
Glioblastoma	ENSG00000188060	RAB42	0.478	0.896485
Glioblastoma	ENSG00000134827	TCN1	1	0.896458
Glioblastoma	ENSG00000105974	CAV1	1	0.896217
Glioblastoma	ENSG00000084774	CAD	0.00222	0.896124
Glioblastoma	ENSG00000163156	SCNM1	0.427	0.895384
Glioblastoma	ENSG00000074181	NOTCH3	0.0212	0.89531
Glioblastoma	ENSG00000123496	IL13RA2	1	0.89517
Glioblastoma	ENSG00000113583	C5orf15	0.1	0.895093
Glioblastoma	ENSG00000151304	SRFBP1	0.0031	0.894064
Glioblastoma	ENSG00000115548	KDM3A	0.00277	0.893356
Glioblastoma	ENSG00000181827	RFX7	0.254	0.893074
Glioblastoma	ENSG00000197265	GTF2E2	0.00277	0.892758
Glioblastoma	ENSG00000102265	TIMP1	1	0.892653
Glioblastoma	ENSG00000110104	CCDC86	0.0031	0.892281
Glioblastoma	ENSG00000104447	TRPS1	0.00235	0.892254
Glioblastoma	ENSG00000179041	RRS1	0.658	0.892084
Glioblastoma	ENSG00000205189	ZBTB10	0.368	0.891997
Glioblastoma	ENSG00000111799	COL12A1	1	0.891797
Glioblastoma	ENSG00000176101	SSNA1	0.482	0.891748
Glioblastoma	ENSG00000157510	AFAP1L1	0.0779	0.891744
Glioblastoma	ENSG00000123268	ATF1	0.0048	0.891627
Glioblastoma	ENSG00000175792	RUVBL1	0.00277	0.891603
Glioblastoma	ENSG00000170298	LGALS9B	0.336	0.890667
Glioblastoma	ENSG00000014138	POLA2	0.0273	0.890326
Glioblastoma	ENSG00000072501	SMC1A	0.00235	0.890241
Glioblastoma	ENSG00000005381	MPO	1	0.889846
Glioblastoma	ENSG00000085719	CPNE3	0.00235	0.889795
Glioblastoma	ENSG00000107249	GLIS3	1	0.88973
Glioblastoma	ENSG00000205744	DENND1C	1	0.888814
Glioblastoma	ENSG00000169397	RNASE3	1	0.888542
Glioblastoma	ENSG00000105856	HBP1	0.0901	0.888301
Glioblastoma	ENSG00000152133	GPATCH11	0.0119	0.888138
Glioblastoma	ENSG00000185238	PRMT3	0.00868	0.887913
Glioblastoma	ENSG00000174989	FBXW8	0.00966	0.887801
Glioblastoma	ENSG00000077942	FBLN1	0.168	0.887603
Glioblastoma	ENSG00000147443	DOK2	1	0.887293
Glioblastoma	ENSG00000128284	APOL3	0.12	0.88716
Glioblastoma	ENSG00000188976	NOC2L	0.00222	0.886697
Glioblastoma	ENSG00000185787	MORF4L1	0.00222	0.886645
Glioblastoma	ENSG00000125651	GTF2F1	0.00277	0.886434
Glioblastoma	ENSG00000141429	GALNT1	0.00431	0.886416
Glioblastoma	ENSG00000173372	C1QA	1	0.886415
Glioblastoma	ENSG00000125755	SYMPK	0.00222	0.885886
Glioblastoma	ENSG00000124789	NUP153	0.00222	0.885744
Glioblastoma	ENSG00000133561	GIMAP6	0.0273	0.885608
Glioblastoma	ENSG00000138785	INTS12	0.00346	0.885536
Glioblastoma	ENSG00000064102	INTS13	0.00222	0.884884
Glioblastoma	ENSG00000104974	LILRA1	0.109	0.88443
Glioblastoma	ENSG00000178904	DPY19L3	0.0742	0.884299
Glioblastoma	ENSG00000198805	PNP	0.0063	0.884286
Glioblastoma	ENSG00000185730	ZNF696	1	0.884143
Glioblastoma	ENSG00000130589	HELZ2	0.0318	0.883057
Glioblastoma	ENSG00000120733	KDM3B	0.00222	0.883023
Glioblastoma	ENSG00000160199	PKNOX1	0.0673	0.882933
Glioblastoma	ENSG00000132522	GPS2	0.00365	0.882931
Glioblastoma	ENSG00000133119	RFC3	0.00966	0.882726
Glioblastoma	ENSG00000263001	GTF2I	0.00408	0.882693
Glioblastoma	ENSG00000162521	RBBP4	0.00293	0.882196
Glioblastoma	ENSG00000142546	NOSIP	0.0063	0.882175
Glioblastoma	ENSG00000185624	P4HB	0.00535	0.882065
Glioblastoma	ENSG00000118705	RPN2	0.0031	0.881496
Glioblastoma	ENSG00000142798	HSPG2	0.0352	0.880951
Glioblastoma	ENSG00000087088	BAX	0.00222	0.880733
Glioblastoma	ENSG00000089902	RCOR1	0.0031	0.880411
Glioblastoma	ENSG00000119917	IFIT3	0.751	0.880203
Glioblastoma	ENSG00000129103	SUMF2	0.014	0.8799
Glioblastoma	ENSG00000170776	AKAP13	0.00248	0.87958
Glioblastoma	ENSG00000146143	PRIM2	0.0147	0.879473
Glioblastoma	ENSG00000125843	AP5S1	0.0818	0.879302
Glioblastoma	ENSG00000106266	SNX8	0.00262	0.879055
Glioblastoma	ENSG00000143337	TOR1AIP1	0.00248	0.878973
Glioblastoma	ENSG00000170421	KRT8	0.0352	0.878825
Glioblastoma	ENSG00000167635	ZNF146	0.751	0.878586
Glioblastoma	ENSG00000106459	NRF1	0.00248	0.878561
Glioblastoma	ENSG00000239839	DEFA3	1	0.878323
Glioblastoma	ENSG00000135828	RNASEL	0.00507	0.878254
Glioblastoma	ENSG00000134532	SOX5	0.0181	0.878179
Glioblastoma	ENSG00000123064	DDX54	0.00868	0.878168
Glioblastoma	ENSG00000120332	TNN	1	0.877857
Glioblastoma	ENSG00000172081	MOB3A	0.00248	0.877052
Glioblastoma	ENSG00000115183	TANC1	0.00346	0.876328
Glioblastoma	ENSG00000137831	UACA	0.00565	0.875905
Glioblastoma	ENSG00000115919	KYNU	0.368	0.875775
Glioblastoma	ENSG00000141994	DUS3L	0.00346	0.875548
Glioblastoma	ENSG00000090889	KIF4A	0.146	0.875079
Glioblastoma	ENSG00000023697	DERA	0.00386	0.874638
Glioblastoma	ENSG00000185049	NELFA	0.00248	0.874496
Glioblastoma	ENSG00000168264	IRF2BP2	0.00248	0.874245
Glioblastoma	ENSG00000145779	TNFAIP8	1	0.874173
Glioblastoma	ENSG00000093072	ADA2	0.12	0.873698
Glioblastoma	ENSG00000204264	PSMB8	0.00535	0.873042
Glioblastoma	ENSG00000117318	ID3	1	0.872832
Glioblastoma	ENSG00000105011	ASF1B	1	0.872695
Glioblastoma	ENSG00000151116	UEVLD	0.0048	0.872346
Glioblastoma	ENSG00000204209	DAXX	0.00346	0.871266
Glioblastoma	ENSG00000089127	OAS1	1	0.87102
Glioblastoma	ENSG00000161618	ALDH16A1	0.00365	0.8699
Glioblastoma	ENSG00000198756	COLGALT2	0.104	0.869801
Glioblastoma	ENSG00000147604	RPL7	0.05	0.869666
Glioblastoma	ENSG00000124782	RREB1	0.0102	0.868201
Glioblastoma	ENSG00000253729	PRKDC	0.00222	0.868095
Glioblastoma	ENSG00000056972	TRAF3IP2	1	0.868005
Glioblastoma	ENSG00000151876	FBXO4	0.00262	0.866974
Glioblastoma	ENSG00000132386	SERPINF1	0.293	0.866546
Glioblastoma	ENSG00000121892	PDS5A	0.00222	0.866524
Glioblastoma	ENSG00000172216	CEBPB	0.153	0.866488
Glioblastoma	ENSG00000066056	TIE1	1	0.866168
Glioblastoma	ENSG00000173269	MMRN2	0.0453	0.866159
Glioblastoma	ENSG00000107371	EXOSC3	0.00235	0.865473
Glioblastoma	ENSG00000188807	TMEM201	0.00386	0.865256
Glioblastoma	ENSG00000126698	DNAJC8	0.00262	0.865092
Glioblastoma	ENSG00000124383	MPHOSPH10	0.00365	0.864751
Glioblastoma	ENSG00000177706	FAM20C	0.422	0.864706
Glioblastoma	ENSG00000075914	EXOSC7	0.00277	0.864648
Glioblastoma	ENSG00000145826	LECT2	1	0.864416
Glioblastoma	ENSG00000001167	NFYA	1	0.863976
Glioblastoma	ENSG00000102158	MAGT1	0.0031	0.863116
Glioblastoma	ENSG00000100749	VRK1	0.00507	0.862853
Glioblastoma	ENSG00000075188	NUP37	0.00277	0.862723
Glioblastoma	ENSG00000151849	CENPJ	1	0.862659
Glioblastoma	ENSG00000115053	NCL	0.00408	0.862471
Glioblastoma	ENSG00000007372	PAX6	1	0.862368
Glioblastoma	ENSG00000105323	HNRNPUL1	0.00235	0.862148
Glioblastoma	ENSG00000118007	STAG1	0.00235	0.861602
Glioblastoma	ENSG00000157379	DHRS1	0.658	0.861584
Glioblastoma	ENSG00000225921	NOL7	0.00597	0.861581
Glioblastoma	ENSG00000100600	LGMN	0.0859	0.86139
Glioblastoma	ENSG00000148908	RGS10	0.244	0.861388
Glioblastoma	ENSG00000035928	RFC1	0.00277	0.861013
Glioblastoma	ENSG00000159167	STC1	1	0.859683
Glioblastoma	ENSG00000140750	ARHGAP17	0.00365	0.859125
Glioblastoma	ENSG00000146463	ZMYM4	0.00277	0.859118
Glioblastoma	ENSG00000131351	HAUS8	0.0335	0.858745
Glioblastoma	ENSG00000112365	ZBTB24	0.184	0.857901
Glioblastoma	ENSG00000163104	SMARCAD1	0.00597	0.85739
Glioblastoma	ENSG00000152492	CCDC50	0.00823	0.857265
Glioblastoma	ENSG00000151694	ADAM17	0.00386	0.857227
Glioblastoma	ENSG00000161016	RPL8	0.0234	0.8571
Glioblastoma	ENSG00000143799	PARP1	0.00431	0.857064
Glioblastoma	ENSG00000145050	MANF	0.00701	0.85676
Glioblastoma	ENSG00000169871	TRIM56	0.00386	0.856514
Glioblastoma	ENSG00000133895	MEN1	0.00408	0.856337
Glioblastoma	ENSG00000010610	CD4	0.244	0.856314
Glioblastoma	ENSG00000117133	RPF1	1	0.855858
Glioblastoma	ENSG00000239264	TXNDC5	0.00665	0.855776
Glioblastoma	ENSG00000140259	MFAP1	0.00346	0.855415
Glioblastoma	ENSG00000090376	IRAK3	1	0.855219
Glioblastoma	ENSG00000106009	BRAT1	0.00327	0.855092
Glioblastoma	ENSG00000129493	HEATR5A	0.00386	0.854477
Glioblastoma	ENSG00000010671	BTK	0.0181	0.853927
Glioblastoma	ENSG00000138085	ATRAID	0.00701	0.853821
Glioblastoma	ENSG00000157601	MX1	1	0.85382
Glioblastoma	ENSG00000106785	TRIM14	0.0074	0.853775
Glioblastoma	ENSG00000166797	CIAO2A	0.0126	0.853728
Glioblastoma	ENSG00000167526	RPL13	0.037	0.852754
Glioblastoma	ENSG00000175356	SCUBE2	1	0.85253
Glioblastoma	ENSG00000127483	HP1BP3	0.115	0.851531
Glioblastoma	ENSG00000185811	IKZF1	1	0.851527
Glioblastoma	ENSG00000079387	SENP1	0.0048	0.850829
Glioblastoma	ENSG00000051523	CYBA	0.233	0.850557
Glioblastoma	ENSG00000143751	SDE2	0.00916	0.850429
Glioblastoma	ENSG00000141380	SS18	0.00701	0.850289
Glioblastoma	ENSG00000153914	SREK1	0.00408	0.850245
Glioblastoma	ENSG00000143321	HDGF	0.00222	0.850224
Glioblastoma	ENSG00000110811	P3H3	1	0.850223
Glioblastoma	ENSG00000109920	FNBP4	0.00262	0.84976
Glioblastoma	ENSG00000064692	SNCAIP	1	0.849632
Glioblastoma	ENSG00000164941	INTS8	0.00248	0.849508
Glioblastoma	ENSG00000156265	MAP3K7CL	1	0.848882
Glioblastoma	ENSG00000140264	SERF2	0.0126	0.848792
Glioblastoma	ENSG00000159674	SPON2	1	0.848621
Glioblastoma	ENSG00000104365	IKBKB	0.00455	0.848269
Glioblastoma	ENSG00000103319	EEF2K	0.0155	0.847518
Glioblastoma	ENSG00000166794	PPIB	0.00222	0.847371
Glioblastoma	ENSG00000170876	TMEM43	0.00565	0.846686
Glioblastoma	ENSG00000065183	WDR3	0.00222	0.846365
Glioblastoma	ENSG00000100722	ZC3H14	0.00222	0.845988
Glioblastoma	ENSG00000146648	EGFR	1	0.845923
Glioblastoma	ENSG00000101417	PXMP4	1	0.845919
Glioblastoma	ENSG00000148926	ADM	1	0.84527
Glioblastoma	ENSG00000188257	PLA2G2A	1	0.845077
Glioblastoma	ENSG00000022277	RTF2	0.00455	0.844931
Glioblastoma	ENSG00000167202	TBC1D2B	0.00248	0.844168
Glioblastoma	ENSG00000167842	MIS12	0.0224	0.843855
Glioblastoma	ENSG00000137462	TLR2	0.146	0.843783
Glioblastoma	ENSG00000156860	FBRS	0.0896	0.843728
Glioblastoma	ENSG00000183258	DDX41	0.00235	0.843486
Glioblastoma	ENSG00000139572	GPR84	1	0.843259
Glioblastoma	ENSG00000146842	TMEM209	0.00222	0.843209
Glioblastoma	ENSG00000017427	IGF1	1	0.842637
Glioblastoma	ENSG00000146733	PSPH	0.719	0.842528
Glioblastoma	ENSG00000134077	THUMPD3	0.00507	0.842441
Glioblastoma	ENSG00000139192	TAPBPL	0.0431	0.842372
Glioblastoma	ENSG00000071655	MBD3	0.0303	0.841009
Glioblastoma	ENSG00000154589	LY96	1	0.841
Glioblastoma	ENSG00000130775	THEMIS2	0.146	0.840602
Glioblastoma	ENSG00000110719	TCIRG1	0.126	0.840239
Glioblastoma	ENSG00000169896	ITGAM	0.688	0.839921
Glioblastoma	ENSG00000135521	LTV1	0.0191	0.839454
Glioblastoma	ENSG00000081479	LRP2	1	0.839433
Glioblastoma	ENSG00000122862	SRGN	1	0.839427
Glioblastoma	ENSG00000175189	INHBC	1	0.839195
Glioblastoma	ENSG00000143870	PDIA6	0.00408	0.838896
Glioblastoma	ENSG00000132329	RAMP1	1	0.838664
Glioblastoma	ENSG00000143554	SLC27A3	0.0318	0.838239
Glioblastoma	ENSG00000101126	ADNP	0.00293	0.838114
Glioblastoma	ENSG00000132275	RRP8	0.00293	0.838084
Glioblastoma	ENSG00000240682	ISY1	0.00701	0.837915
Glioblastoma	ENSG00000166526	ZNF3	1	0.837742
Glioblastoma	ENSG00000101882	NKAP	0.00565	0.837535
Glioblastoma	ENSG00000008438	PGLYRP1	1	0.837104
Glioblastoma	ENSG00000139370	SLC15A4	0.0993	0.836592
Glioblastoma	ENSG00000111845	PAK1IP1	0.00235	0.836572
Glioblastoma	ENSG00000047849	MAP4	0.0113	0.836299
Glioblastoma	ENSG00000204371	EHMT2	0.00293	0.836215
Glioblastoma	ENSG00000155438	NIFK	0.00868	0.835918
Glioblastoma	ENSG00000145216	FIP1L1	0.00455	0.835463
Glioblastoma	ENSG00000173145	NOC3L	0.0247	0.835265
Glioblastoma	ENSG00000170234	PWWP2A	1	0.835251
Glioblastoma	ENSG00000148346	LCN2	1	0.835078
Glioblastoma	ENSG00000177663	IL17RA	1	0.834614
Glioblastoma	ENSG00000080839	RBL1	1	0.834513
Glioblastoma	ENSG00000092036	HAUS4	0.00365	0.834399
Glioblastoma	ENSG00000119638	NEK9	0.00327	0.83437
Glioblastoma	ENSG00000241945	PWP2	0.00431	0.834201
Glioblastoma	ENSG00000163002	NUP35	0.00277	0.833752
Glioblastoma	ENSG00000088882	CPXM1	0.688	0.833749
Glioblastoma	ENSG00000108107	RPL28	0.0779	0.833266
Glioblastoma	ENSG00000089154	GCN1	0.00222	0.832758
Glioblastoma	ENSG00000163867	ZMYM6	0.819	0.832651
Glioblastoma	ENSG00000102054	RBBP7	0.00365	0.832378
Glioblastoma	ENSG00000111641	NOP2	0.00408	0.8323
Glioblastoma	ENSG00000198887	SMC5	0.00327	0.832261
Glioblastoma	ENSG00000185252	ZNF74	1	0.830893
Glioblastoma	ENSG00000167772	ANGPTL4	1	0.830673
Glioblastoma	ENSG00000164342	TLR3	0.0155	0.83059
Glioblastoma	ENSG00000171241	SHCBP1	1	0.830035
Glioblastoma	ENSG00000175445	LPL	1	0.829656
Glioblastoma	ENSG00000065268	WDR18	0.00248	0.828923
Glioblastoma	ENSG00000101343	CRNKL1	0.00222	0.828721
Glioblastoma	ENSG00000103671	TRIP4	0.026	0.828647
Glioblastoma	ENSG00000143748	NVL	0.0102	0.828611
Glioblastoma	ENSG00000204291	COL15A1	1	0.828398
Glioblastoma	ENSG00000145220	LYAR	0.00455	0.828153
Glioblastoma	ENSG00000054118	THRAP3	0.00277	0.827815
Glioblastoma	ENSG00000001497	LAS1L	0.00248	0.827555
Glioblastoma	ENSG00000121060	TRIM25	0.0063	0.827159
Glioblastoma	ENSG00000119041	GTF3C3	0.00293	0.82712
Glioblastoma	ENSG00000100461	RBM23	0.0223	0.826854
Glioblastoma	ENSG00000130254	SAFB2	0.00235	0.82662
Glioblastoma	ENSG00000158161	EYA3	0.0113	0.826611
Glioblastoma	ENSG00000104897	SF3A2	0.00365	0.825787
Glioblastoma	ENSG00000149639	SOGA1	0.00507	0.825734
Glioblastoma	ENSG00000154845	PPP4R1	0.00386	0.825579
Glioblastoma	ENSG00000140749	IGSF6	0.839	0.825475
Glioblastoma	ENSG00000080608	PUM3	0.0048	0.824566
Glioblastoma	ENSG00000115368	WDR75	0.00346	0.824398
Glioblastoma	ENSG00000109758	HGFAC	0.00665	0.824047
Glioblastoma	ENSG00000136982	DSCC1	1	0.82351
Glioblastoma	ENSG00000111786	SRSF9	0.00535	0.823458
Glioblastoma	ENSG00000065320	NTN1	1	0.823315
Glioblastoma	ENSG00000213614	HEXA	0.00823	0.823206
Glioblastoma	ENSG00000142409	ZNF787	0.0288	0.823189
Glioblastoma	ENSG00000075426	FOSL2	0.293	0.822989
Glioblastoma	ENSG00000182872	RBM10	0.00386	0.822877
Glioblastoma	ENSG00000164011	ZNF691	1	0.822869
Glioblastoma	ENSG00000179218	CALR	0.00346	0.822087
Glioblastoma	ENSG00000249115	HAUS5	0.0476	0.821076
Glioblastoma	ENSG00000242574	HLA-DMB	1	0.820555
Glioblastoma	ENSG00000108846	ABCC3	1	0.820443
Glioblastoma	ENSG00000159335	PTMS	0.0133	0.820341
Glioblastoma	ENSG00000166164	BRD7	0.00327	0.820135
Glioblastoma	ENSG00000163527	STT3B	0.00565	0.820108
Glioblastoma	ENSG00000156273	BACH1	0.0063	0.819991
Glioblastoma	ENSG00000005243	COPZ2	0.819	0.819165
Glioblastoma	ENSG00000090060	PAPOLA	0.00277	0.81889
Glioblastoma	ENSG00000163902	RPN1	0.00222	0.818426
Glioblastoma	ENSG00000108622	ICAM2	1	0.818208
Glioblastoma	ENSG00000108848	LUC7L3	0.00293	0.818108
Glioblastoma	ENSG00000206177	HBM	1	0.817747
Glioblastoma	ENSG00000159479	MED8	0.00365	0.817487
Glioblastoma	ENSG00000163795	ZNF513	1	0.817389
Glioblastoma	ENSG00000086544	ITPKC	0.00565	0.817289
Glioblastoma	ENSG00000108055	SMC3	0.00222	0.817275
Glioblastoma	ENSG00000044115	CTNNA1	0.00455	0.8172
Glioblastoma	ENSG00000163479	SSR2	1	0.816929
Glioblastoma	ENSG00000135698	MPHOSPH6	0.0476	0.816893
Glioblastoma	ENSG00000155115	GTF3C6	0.00565	0.816489
Glioblastoma	ENSG00000167384	ZNF180	1	0.815849
Glioblastoma	ENSG00000166441	RPL27A	0.00916	0.815574
Glioblastoma	ENSG00000174744	BRMS1	1	0.815566
Glioblastoma	ENSG00000055070	SZRD1	0.00781	0.815003
Glioblastoma	ENSG00000163029	SMC6	0.00781	0.814831
Glioblastoma	ENSG00000123200	ZC3H13	0.00222	0.814653
Glioblastoma	ENSG00000140350	ANP32A	0.0031	0.814134
Glioblastoma	ENSG00000162599	NFIA	0.037	0.814059
Glioblastoma	ENSG00000077235	GTF3C1	0.00248	0.813989
Glioblastoma	ENSG00000168883	USP39	0.00293	0.81287
Glioblastoma	ENSG00000160799	CCDC12	0.202	0.811712
Glioblastoma	ENSG00000126456	IRF3	0.00565	0.810625
Glioblastoma	ENSG00000101336	HCK	0.0453	0.810458
Glioblastoma	ENSG00000172183	ISG20	0.233	0.810377
Glioblastoma	ENSG00000112578	BYSL	0.00293	0.810332
Glioblastoma	ENSG00000134748	PRPF38A	0.00293	0.809982
Glioblastoma	ENSG00000169413	RNASE6	0.336	0.809932
Glioblastoma	ENSG00000198042	MAK16	0.0389	0.80974
Glioblastoma	ENSG00000154124	OTULIN	0.00346	0.809728
Glioblastoma	ENSG00000184220	CMSS1	0.267	0.809485
Glioblastoma	ENSG00000144554	FANCD2	1	0.809274
Glioblastoma	ENSG00000104885	DOT1L	1	0.808962
Glioblastoma	ENSG00000182511	FES	0.0706	0.808614
Glioblastoma	ENSG00000075884	ARHGAP15	0.202	0.80857
Glioblastoma	ENSG00000100504	PYGL	0.0163	0.808214
Glioblastoma	ENSG00000159840	ZYX	0.0102	0.808011
Glioblastoma	ENSG00000163507	CIP2A	0.132	0.807228
Glioblastoma	ENSG00000161999	JMJD8	1	0.806876
Glioblastoma	ENSG00000175467	SART1	0.00431	0.806872
Glioblastoma	ENSG00000115816	CEBPZ	0.00262	0.806384
Glioblastoma	ENSG00000198795	ZNF521	0.0552	0.806367
Glioblastoma	ENSG00000100865	CINP	0.014	0.80529
Glioblastoma	ENSG00000127084	FGD3	0.12	0.805228
Glioblastoma	ENSG00000130158	DOCK6	0.00535	0.80474
Glioblastoma	ENSG00000047648	ARHGAP6	0.0742	0.804656
Glioblastoma	ENSG00000180914	OXTR	1	0.804298
Glioblastoma	ENSG00000178732	GP5	1	0.804232
Glioblastoma	ENSG00000063244	U2AF2	0.00235	0.804041
Glioblastoma	ENSG00000198542	ITGBL1	1	0.803895
Glioblastoma	ENSG00000110066	KMT5B	1	0.803756
Glioblastoma	ENSG00000149806	FAU	0.385	0.803645
Glioblastoma	ENSG00000080345	RIF1	0.00346	0.803447
Glioblastoma	ENSG00000137628	DDX60	0.0172	0.8034
Glioblastoma	ENSG00000133704	IPO8	0.00222	0.803102
Glioblastoma	ENSG00000077097	TOP2B	0.00293	0.80297
Glioblastoma	ENSG00000153044	CENPH	1	0.802777
Glioblastoma	ENSG00000163939	PBRM1	0.00293	0.80226
Glioblastoma	ENSG00000198670	LPA	0.336	0.80226
Glioblastoma	ENSG00000181804	SLC9A9	0.061	0.801874
Glioblastoma	ENSG00000106003	LFNG	1	0.801598
Glioblastoma	ENSG00000105948	TTC26	0.00507	0.801573
Glioblastoma	ENSG00000189403	HMGB1	0.00262	0.801536
Glioblastoma	ENSG00000242550	SERPINB10	1	0.801011
Glioblastoma	ENSG00000118785	SPP1	1	0.799877
Glioblastoma	ENSG00000140093	SERPINA10	0.482	0.799421
Glioblastoma	ENSG00000134824	FADS2	1	0.799151
Glioblastoma	ENSG00000241343	RPL36A	0.893	0.798992
Glioblastoma	ENSG00000119707	RBM25	0.00277	0.798949
Glioblastoma	ENSG00000109805	NCAPG	0.0901	0.798861
Glioblastoma	ENSG00000119669	IRF2BPL	0.00535	0.798772
Glioblastoma	ENSG00000170191	NANP	0.00327	0.798122
Glioblastoma	ENSG00000130816	DNMT1	0.00868	0.798021
Glioblastoma	ENSG00000100906	NFKBIA	0.00701	0.797903
Glioblastoma	ENSG00000183527	PSMG1	0.00386	0.79783
Glioblastoma	ENSG00000162664	ZNF326	0.00277	0.797727
Glioblastoma	ENSG00000186814	ZSCAN30	1	0.797366
Glioblastoma	ENSG00000071462	BUD23	0.0706	0.797033
Glioblastoma	ENSG00000197714	ZNF460	1	0.796627
Glioblastoma	ENSG00000256269	HMBS	0.0063	0.796186
Glioblastoma	ENSG00000109320	NFKB1	0.00277	0.796099
Glioblastoma	ENSG00000137177	KIF13A	0.00327	0.795568
Glioblastoma	ENSG00000151725	CENPU	1	0.794929
Glioblastoma	ENSG00000125871	MGME1	0.0133	0.794677
Glioblastoma	ENSG00000136098	NEK3	0.576	0.794651
Glioblastoma	ENSG00000064989	CALCRL	1	0.794433
Glioblastoma	ENSG00000112062	MAPK14	0.00431	0.794129
Glioblastoma	ENSG00000110900	TSPAN11	1	0.79382
Glioblastoma	ENSG00000117394	SLC2A1	1	0.793736
Glioblastoma	ENSG00000168056	LTBP3	0.115	0.793624
Glioblastoma	ENSG00000108784	NAGLU	0.0431	0.793471
Glioblastoma	ENSG00000197943	PLCG2	0.0273	0.793086
Glioblastoma	ENSG00000170889	RPS9	0.0147	0.792894
Glioblastoma	ENSG00000117395	EBNA1BP2	0.0163	0.792809
Glioblastoma	ENSG00000153140	CETN3	0.0431	0.792595
Glioblastoma	ENSG00000108798	ABI3	0.0431	0.791454
Glioblastoma	ENSG00000066336	SPI1	1	0.791402
Glioblastoma	ENSG00000100941	PNN	0.00386	0.790934
Glioblastoma	ENSG00000107551	RASSF4	0.00408	0.790769
Glioblastoma	ENSG00000151364	KCTD14	1	0.79053
Glioblastoma	ENSG00000143387	CTSK	1	0.790471
Glioblastoma	ENSG00000017483	SLC38A5	1	0.790324
Glioblastoma	ENSG00000105928	GSDME	0.0048	0.790302
Glioblastoma	ENSG00000159140	SON	0.00222	0.789731
Glioblastoma	ENSG00000006712	PAF1	0.00235	0.789202
Glioblastoma	ENSG00000140497	SCAMP2	0.0133	0.789108
Glioblastoma	ENSG00000165821	SALL2	0.126	0.78908
Glioblastoma	ENSG00000171115	GIMAP8	0.0742	0.789018
Glioblastoma	ENSG00000164056	SPRY1	1	0.788983
Glioblastoma	ENSG00000146833	TRIM4	0.00386	0.788883
Glioblastoma	ENSG00000101346	POFUT1	0.00222	0.788737
Glioblastoma	ENSG00000137710	RDX	0.0048	0.78864
Glioblastoma	ENSG00000137814	HAUS2	0.0102	0.788575
Glioblastoma	ENSG00000087237	CETP	1	0.787683
Glioblastoma	ENSG00000186446	ZNF501	1	0.786782
Glioblastoma	ENSG00000124469	CEACAM8	1	0.786464
Glioblastoma	ENSG00000173442	EHBP1L1	0.0352	0.786395
Glioblastoma	ENSG00000164603	BMT2	1	0.785837
Glioblastoma	ENSG00000116254	CHD5	0.00248	0.785781
Glioblastoma	ENSG00000189057	FAM111B	1	0.785494
Glioblastoma	ENSG00000125686	MED1	0.00222	0.785093
Glioblastoma	ENSG00000146094	DOK3	0.658	0.785073
Glioblastoma	ENSG00000039123	MTREX	0.00222	0.784618
Glioblastoma	ENSG00000143294	PRCC	0.00277	0.784541
Glioblastoma	ENSG00000112893	MAN2A1	0.0673	0.783993
Glioblastoma	ENSG00000123136	DDX39A	0.00235	0.783981
Glioblastoma	ENSG00000105618	PRPF31	0.00235	0.783952
Glioblastoma	ENSG00000110063	DCPS	0.00346	0.783941
Glioblastoma	ENSG00000166750	SLFN5	0.132	0.783935
Glioblastoma	ENSG00000172638	EFEMP2	0.719	0.783818
Glioblastoma	ENSG00000239713	APOBEC3G	0.05	0.783513
Glioblastoma	ENSG00000117360	PRPF3	0.00262	0.783224
Glioblastoma	ENSG00000125484	GTF3C4	0.0031	0.78295
Glioblastoma	ENSG00000116711	PLA2G4A	0.28	0.782767
Glioblastoma	ENSG00000183853	KIRREL1	0.0946	0.782612
Glioblastoma	ENSG00000162231	NXF1	0.00235	0.782478
Glioblastoma	ENSG00000115325	DOK1	0.00966	0.782074
Glioblastoma	ENSG00000176102	CSTF3	0.00248	0.782059
Glioblastoma	ENSG00000137491	SLCO2B1	1	0.781978
Glioblastoma	ENSG00000117362	APH1A	1	0.781872
Glioblastoma	ENSG00000096401	CDC5L	0.00248	0.781635
Glioblastoma	ENSG00000281887	GIMAP1-GIMAP5	0.576	0.781543
Glioblastoma	ENSG00000152422	XRCC4	0.00408	0.780289
Glioblastoma	ENSG00000170365	SMAD1	0.00248	0.780247
Glioblastoma	ENSG00000105664	COMP	1	0.780074
Glioblastoma	ENSG00000198223	CSF2RA	1	0.779766
Glioblastoma	ENSG00000113593	PPWD1	0.00222	0.77974
Glioblastoma	ENSG00000181449	SOX2	0.0163	0.779668
Glioblastoma	ENSG00000124104	SNX21	0.00966	0.779274
Glioblastoma	ENSG00000141076	UTP4	0.00235	0.779269
Glioblastoma	ENSG00000183486	MX2	1	0.779241
Glioblastoma	ENSG00000176046	NUPR1	1	0.77916
Glioblastoma	ENSG00000005513	SOX8	0.504	0.779116
Glioblastoma	ENSG00000102531	FNDC3A	0.00346	0.778987
Glioblastoma	ENSG00000124228	DDX27	0.00386	0.7789
Glioblastoma	ENSG00000127804	METTL16	0.0031	0.778631
Glioblastoma	ENSG00000168268	NT5DC2	0.104	0.778332
Glioblastoma	ENSG00000129197	RPAIN	1	0.778138
Glioblastoma	ENSG00000147155	EBP	1	0.777936
Glioblastoma	ENSG00000137309	HMGA1	0.819	0.777819
Glioblastoma	ENSG00000144843	ADPRH	0.0453	0.777805
Glioblastoma	ENSG00000147536	GINS4	1	0.777488
Glioblastoma	ENSG00000141905	NFIC	0.0031	0.777413
Glioblastoma	ENSG00000177700	POLR2L	0.0223	0.777185
Glioblastoma	ENSG00000138594	TMOD3	0.00966	0.776865
Glioblastoma	ENSG00000198874	TYW1	0.00565	0.776638
Glioblastoma	ENSG00000120725	SIL1	0.014	0.775928
Glioblastoma	ENSG00000145592	RPL37	1	0.77579
Glioblastoma	ENSG00000153029	MR1	1	0.775529
Glioblastoma	ENSG00000066294	CD84	1	0.775485
Glioblastoma	ENSG00000161960	EIF4A1	0.00248	0.775352
Glioblastoma	ENSG00000213928	IRF9	0.0389	0.774748
Glioblastoma	ENSG00000141644	MBD1	0.00365	0.774531
Glioblastoma	ENSG00000106571	GLI3	1	0.774381
Glioblastoma	ENSG00000119655	NPC2	1	0.774105
Glioblastoma	ENSG00000037474	NSUN2	0.00222	0.774073
Glioblastoma	ENSG00000106344	RBM28	0.00665	0.773832
Glioblastoma	ENSG00000108559	NUP88	0.00262	0.773487
Glioblastoma	ENSG00000143819	EPHX1	0.0476	0.773335
Glioblastoma	ENSG00000228672	PROB1	1	0.772431
Glioblastoma	ENSG00000033100	CHPF2	0.0779	0.772396
Glioblastoma	ENSG00000076650	GPATCH1	0.0126	0.772295
Glioblastoma	ENSG00000136937	NCBP1	0.00327	0.772279
Glioblastoma	ENSG00000177932	ZNF354C	1	0.772121
Glioblastoma	ENSG00000065911	MTHFD2	1	0.771077
Glioblastoma	ENSG00000137841	PLCB2	0.0552	0.770908
Glioblastoma	ENSG00000004455	AK2	0.0063	0.770893
Glioblastoma	ENSG00000184863	RBM33	0.00386	0.770611
Glioblastoma	ENSG00000100429	HDAC10	1	0.770391
Glioblastoma	ENSG00000107104	KANK1	0.0212	0.770335
Glioblastoma	ENSG00000171860	C3AR1	0.0946	0.770329
Glioblastoma	ENSG00000114391	RPL24	0.551	0.769976
Glioblastoma	ENSG00000101844	ATG4A	0.148	0.76983
Glioblastoma	ENSG00000156531	PHF6	0.0247	0.769735
Glioblastoma	ENSG00000105722	ERF	0.0273	0.769492
Glioblastoma	ENSG00000101161	PRPF6	0.00327	0.769171
Glioblastoma	ENSG00000221926	TRIM16	0.0181	0.769082
Glioblastoma	ENSG00000161217	PCYT1A	0.00327	0.768736
Glioblastoma	ENSG00000177363	LRRN4CL	1	0.768665
Glioblastoma	ENSG00000105671	DDX49	1	0.768579
Glioblastoma	ENSG00000101096	NFATC2	0.0389	0.768402
Glioblastoma	ENSG00000134954	ETS1	0.0801	0.768261
Glioblastoma	ENSG00000002586	CD99	0.352	0.768145
Glioblastoma	ENSG00000277161	PIGW	1	0.768109
Glioblastoma	ENSG00000140694	PARN	0.00235	0.768106
Glioblastoma	ENSG00000157107	FCHO2	0.00222	0.767759
Glioblastoma	ENSG00000166557	TMED3	0.0191	0.767689
Glioblastoma	ENSG00000177868	SVBP	0.0993	0.767269
Glioblastoma	ENSG00000114790	ARHGEF26	0.0779	0.76702
Glioblastoma	ENSG00000105339	DENND3	0.0223	0.767015
Glioblastoma	ENSG00000272391	POM121C	0.00966	0.766945
Glioblastoma	ENSG00000158417	EIF5B	0.00222	0.76686
Glioblastoma	ENSG00000141179	PCTP	0.0172	0.766634
Glioblastoma	ENSG00000042088	TDP1	0.0102	0.766263
Glioblastoma	ENSG00000117298	ECE1	0.014	0.76615
Glioblastoma	ENSG00000122482	ZNF644	0.0048	0.765998
Glioblastoma	ENSG00000156831	NSMCE2	0.132	0.765997
Glioblastoma	ENSG00000138646	HERC5	0.461	0.765804
Glioblastoma	ENSG00000156017	CARNMT1	0.0133	0.764576
Glioblastoma	ENSG00000205336	ADGRG1	0.28	0.764298
Glioblastoma	ENSG00000105854	PON2	0.193	0.764037
Glioblastoma	ENSG00000161526	SAP30BP	0.00277	0.763927
Glioblastoma	ENSG00000131116	ZNF428	0.126	0.763844
Glioblastoma	ENSG00000170854	RIOX2	0.0234	0.763628
Glioblastoma	ENSG00000134884	ARGLU1	0.00346	0.763591
Glioblastoma	ENSG00000128322	IGLL1	1	0.763359
Glioblastoma	ENSG00000138614	INTS14	0.0352	0.762957
Glioblastoma	ENSG00000107672	NSMCE4A	0.00455	0.762902
Glioblastoma	ENSG00000140157	NIPA2	1	0.762674
Glioblastoma	ENSG00000213445	SIPA1	0.00455	0.762321
Glioblastoma	ENSG00000127415	IDUA	0.0389	0.762213
Glioblastoma	ENSG00000168386	FILIP1L	0.293	0.762206
Glioblastoma	ENSG00000164754	RAD21	0.00262	0.76217
Glioblastoma	ENSG00000204219	TCEA3	1	0.762094
Glioblastoma	ENSG00000198860	TSEN15	1	0.761947
Glioblastoma	ENSG00000186666	BCDIN3D	1	0.761844
Glioblastoma	ENSG00000104299	INTS9	0.00277	0.761698
Glioblastoma	ENSG00000113719	ERGIC1	0.00781	0.761686
Glioblastoma	ENSG00000148143	ZNF462	0.0147	0.76129
Glioblastoma	ENSG00000088035	ALG6	0.037	0.761106
Glioblastoma	ENSG00000157322	CLEC18A	1	0.761032
Glioblastoma	ENSG00000100796	PPP4R3A	0.00222	0.760963
Glioblastoma	ENSG00000172716	SLFN11	1	0.760933
Glioblastoma	ENSG00000154451	GBP5	1	0.760713
Glioblastoma	ENSG00000172594	SMPDL3A	1	0.760423
Glioblastoma	ENSG00000164190	NIPBL	0.00222	0.760352
Glioblastoma	ENSG00000239900	ADSL	0.0147	0.760143
Glioblastoma	ENSG00000248333	CDK11B	0.00222	0.759945
Glioblastoma	ENSG00000129187	DCTD	0.041	0.759782
Glioblastoma	ENSG00000162745	OLFML2B	1	0.759418
Glioblastoma	ENSG00000196497	IPO4	0.00665	0.759291
Glioblastoma	ENSG00000119777	TMEM214	0.00293	0.759274
Glioblastoma	ENSG00000143319	ISG20L2	0.0155	0.759135
Glioblastoma	ENSG00000170364	SETMAR	0.00823	0.759063
Glioblastoma	ENSG00000089280	FUS	0.00386	0.758647
Glioblastoma	ENSG00000171566	PLRG1	0.00235	0.75795
Glioblastoma	ENSG00000133574	GIMAP4	1	0.757836
Glioblastoma	ENSG00000128294	TPST2	0.058	0.75755
Glioblastoma	ENSG00000165288	BRWD3	0.0273	0.757357
Glioblastoma	ENSG00000172349	IL16	0.461	0.757162
Glioblastoma	ENSG00000139651	ZNF740	0.933	0.757028
Glioblastoma	ENSG00000107937	GTPBP4	0.0147	0.756697
Glioblastoma	ENSG00000102390	PBDC1	0.00235	0.756487
Glioblastoma	ENSG00000042493	CAPG	0.05	0.756217
Glioblastoma	ENSG00000160208	RRP1B	0.00386	0.7558
Glioblastoma	ENSG00000173120	KDM2A	0.0113	0.755557
Glioblastoma	ENSG00000008128	CDK11A	0.00222	0.755339
Glioblastoma	ENSG00000173039	RELA	0.00222	0.75513
Glioblastoma	ENSG00000275052	PPP4R3B	0.0031	0.755026
Glioblastoma	ENSG00000145996	CDKAL1	0.00222	0.754886
Glioblastoma	ENSG00000159189	C1QC	1	0.754236
Glioblastoma	ENSG00000132792	CTNNBL1	0.00431	0.753663
Glioblastoma	ENSG00000166710	B2M	1	0.753662
Glioblastoma	ENSG00000244462	RBM12	0.00262	0.753492
Glioblastoma	ENSG00000145833	DDX46	0.00235	0.753388
Glioblastoma	ENSG00000113141	IK	0.00277	0.752618
Glioblastoma	ENSG00000161813	LARP4	0.00701	0.752424
Glioblastoma	ENSG00000115935	WIPF1	0.0172	0.752312
Glioblastoma	ENSG00000099622	CIRBP	0.16	0.752135
Glioblastoma	ENSG00000026297	RNASET2	0.0273	0.752104
Glioblastoma	ENSG00000254505	CHMP4A	0.00916	0.751916
Glioblastoma	ENSG00000104731	KLHDC4	0.0147	0.751748
Glioblastoma	ENSG00000126746	ZNF384	0.352	0.751726
Glioblastoma	ENSG00000040633	PHF23	0.00966	0.751519
Glioblastoma	ENSG00000171444	MCC	0.193	0.751187
Glioblastoma	ENSG00000064601	CTSA	0.00823	0.751144
Glioblastoma	ENSG00000196116	TDRD7	0.00431	0.751075
Glioblastoma	ENSG00000003402	CFLAR	1	0.750976
Glioblastoma	ENSG00000177689	MAGEB10	1	0.750926
Glioblastoma	ENSG00000153250	RBMS1	0.115	0.750875
Glioblastoma	ENSG00000187325	TAF9B	0.00293	0.750477
Glioblastoma	ENSG00000189067	LITAF	1	0.75021
Glioblastoma	ENSG00000170476	MZB1	1	0.750187
Glioblastoma	ENSG00000117000	RLF	0.933	0.750053
Glioblastoma	ENSG00000197324	LRP10	0.422	0.749977
Glioblastoma	ENSG00000136271	DDX56	0.00535	0.749948
Glioblastoma	ENSG00000132773	TOE1	0.0818	0.749723
Glioblastoma	ENSG00000117751	PPP1R8	0.00277	0.749607
Glioblastoma	ENSG00000180879	SSR4	0.0107	0.749447
Glioblastoma	ENSG00000164338	UTP15	0.00277	0.749412
Glioblastoma	ENSG00000138829	FBN2	1	0.749388
Glioblastoma	ENSG00000100227	POLDIP3	0.00597	0.749192
Glioblastoma	ENSG00000182481	KPNA2	0.0234	0.748821
Glioblastoma	ENSG00000108883	EFTUD2	0.00222	0.74859
Glioblastoma	ENSG00000132382	MYBBP1A	0.0063	0.748564
Glioblastoma	ENSG00000196313	POM121	0.0107	0.748543
Glioblastoma	ENSG00000181826	RELL1	0.233	0.747871
Glioblastoma	ENSG00000185122	HSF1	0.0212	0.747719
Glioblastoma	ENSG00000100023	PPIL2	0.00781	0.747341
Glioblastoma	ENSG00000035403	VCL	0.0223	0.747334
Glioblastoma	ENSG00000132383	RPA1	0.00966	0.747183
Glioblastoma	ENSG00000166483	WEE1	0.12	0.747082
Glioblastoma	ENSG00000100147	CCDC134	0.00781	0.746969
Glioblastoma	ENSG00000106268	NUDT1	0.0352	0.746625
Glioblastoma	ENSG00000136891	TEX10	0.00222	0.746559
Glioblastoma	ENSG00000187514	PTMA	1	0.746363
Glioblastoma	ENSG00000105373	NOP53	1	0.746354
Glioblastoma	ENSG00000143768	LEFTY2	1	0.746304
Glioblastoma	ENSG00000109536	FRG1	0.00701	0.746278
Glioblastoma	ENSG00000102978	POLR2C	0.00222	0.746108
Glioblastoma	ENSG00000119953	SMNDC1	0.00665	0.746089
Glioblastoma	ENSG00000116830	TTF2	0.00868	0.745718
Glioblastoma	ENSG00000169223	LMAN2	0.0031	0.745717
Glioblastoma	ENSG00000198315	ZKSCAN8	0.109	0.745679
Glioblastoma	ENSG00000133997	MED6	0.0147	0.745623
Glioblastoma	ENSG00000179943	FIZ1	1	0.745573
Glioblastoma	ENSG00000146834	MEPCE	0.00868	0.74549
Glioblastoma	ENSG00000115423	DNAH6	1	0.74535
Glioblastoma	ENSG00000160055	TMEM234	1	0.745294
Glioblastoma	ENSG00000178913	TAF7	0.00408	0.745292
Glioblastoma	ENSG00000114166	KAT2B	0.0859	0.744984
Glioblastoma	ENSG00000167088	SNRPD1	0.0119	0.74448
Glioblastoma	ENSG00000117399	CDC20	1	0.744449
Glioblastoma	ENSG00000135077	HAVCR2	1	0.744418
Glioblastoma	ENSG00000166813	KIF7	0.00916	0.744349
Glioblastoma	ENSG00000167615	LENG8	0.00408	0.744158
Glioblastoma	ENSG00000120802	TMPO	0.0048	0.74403
Glioblastoma	ENSG00000181649	PHLDA2	1	0.743919
Glioblastoma	ENSG00000179776	CDH5	0.168	0.743563
Glioblastoma	ENSG00000128394	APOBEC3F	0.176	0.743391
Glioblastoma	ENSG00000146918	NCAPG2	0.241	0.743131
Glioblastoma	ENSG00000102103	PQBP1	0.0201	0.743039
Glioblastoma	ENSG00000116641	DOCK7	0.00222	0.742725
Glioblastoma	ENSG00000114480	GBE1	0.00868	0.742673
Glioblastoma	ENSG00000131051	RBM39	0.00235	0.742586
Glioblastoma	ENSG00000150403	TMCO3	1	0.74231
Glioblastoma	ENSG00000144713	RPL32	0.0234	0.741839
Glioblastoma	ENSG00000099260	PALMD	0.504	0.741563
Glioblastoma	ENSG00000065457	ADAT1	0.131	0.741499
Glioblastoma	ENSG00000006756	ARSD	0.0113	0.741487
Glioblastoma	ENSG00000101310	SEC23B	0.00222	0.741147
Glioblastoma	ENSG00000145388	METTL14	0.0063	0.740996
Glioblastoma	ENSG00000253276	CCDC71L	1	0.740974
Glioblastoma	ENSG00000114978	MOB1A	0.00408	0.740181
Glioblastoma	ENSG00000099250	NRP1	1	0.739623
Glioblastoma	ENSG00000171634	BPTF	0.00277	0.739544
Glioblastoma	ENSG00000087269	NOP14	0.00665	0.739367
Glioblastoma	ENSG00000148303	RPL7A	0.0172	0.739185
Glioblastoma	ENSG00000109685	NSD2	0.153	0.739035
Glioblastoma	ENSG00000179195	ZNF664	1	0.738892
Glioblastoma	ENSG00000144028	SNRNP200	0.00235	0.738674
Glioblastoma	ENSG00000156802	ATAD2	0.0993	0.738658
Glioblastoma	ENSG00000084463	WBP11	0.0063	0.738282
Glioblastoma	ENSG00000111364	DDX55	0.255	0.738168
Glioblastoma	ENSG00000136250	AOAH	1	0.738071
Glioblastoma	ENSG00000091073	DTX2	1	0.738012
Glioblastoma	ENSG00000175084	DES	0.504	0.737984
Glioblastoma	ENSG00000112851	ERBIN	0.00966	0.737679
Glioblastoma	ENSG00000105472	CLEC11A	1	0.737484
Glioblastoma	ENSG00000170653	ATF7	0.00597	0.737122
Glioblastoma	ENSG00000196419	XRCC6	0.00455	0.737015
Glioblastoma	ENSG00000203710	CR1	1	0.736975
Glioblastoma	ENSG00000182871	COL18A1	0.352	0.73668
Glioblastoma	ENSG00000178691	SUZ12	0.0155	0.736414
Glioblastoma	ENSG00000171848	RRM2	0.193	0.736265
Glioblastoma	ENSG00000135763	URB2	0.00597	0.736151
Glioblastoma	ENSG00000205683	DPF3	0.0901	0.735973
Glioblastoma	ENSG00000005844	ITGAL	1	0.735674
Glioblastoma	ENSG00000160691	SHC1	0.168	0.735269
Glioblastoma	ENSG00000099783	HNRNPM	0.00235	0.734822
Glioblastoma	ENSG00000173369	C1QB	1	0.734573
Glioblastoma	ENSG00000139343	SNRPF	0.00535	0.734523
Glioblastoma	ENSG00000100242	SUN2	0.00277	0.734315
Glioblastoma	ENSG00000116350	SRSF4	0.0107	0.734294
Glioblastoma	ENSG00000171766	GATM	0.551	0.734141
Glioblastoma	ENSG00000186222	BLOC1S4	0.00701	0.734031
Glioblastoma	ENSG00000129824	RPS4Y1	0.00665	0.733765
Glioblastoma	ENSG00000129317	PUS7L	0.493	0.733577
Glioblastoma	ENSG00000134871	COL4A2	0.658	0.733456
Glioblastoma	ENSG00000157554	ERG	1	0.733321
Glioblastoma	ENSG00000114491	UMPS	0.00665	0.733256
Glioblastoma	ENSG00000134987	WDR36	0.00431	0.732934
Glioblastoma	ENSG00000029363	BCLAF1	0.00386	0.732454
Glioblastoma	ENSG00000100084	HIRA	0.00781	0.73214
Glioblastoma	ENSG00000082068	WDR70	0.0063	0.731962
Glioblastoma	ENSG00000083520	DIS3	0.00327	0.731868
Glioblastoma	ENSG00000113658	SMAD5	0.00386	0.731863
Glioblastoma	ENSG00000154016	GRAP	1	0.731464
Glioblastoma	ENSG00000196275	GTF2IRD2	0.233	0.731453
Glioblastoma	ENSG00000147274	RBMX	0.0163	0.731375
Glioblastoma	ENSG00000268500	SIGLEC5	1	0.731226
Glioblastoma	ENSG00000054219	LY75	0.132	0.731124
Glioblastoma	ENSG00000120690	ELF1	0.0191	0.730516
Glioblastoma	ENSG00000027847	B4GALT7	1	0.730321
Glioblastoma	ENSG00000134686	PHC2	0.00507	0.729771
Glioblastoma	ENSG00000198363	ASPH	0.026	0.729654
Glioblastoma	ENSG00000160783	PMF1	0.146	0.729624
Glioblastoma	ENSG00000149499	EML3	0.0181	0.729123
Glioblastoma	ENSG00000055044	NOP58	0.00235	0.729098
Glioblastoma	ENSG00000128881	TTBK2	0.193	0.729059
Glioblastoma	ENSG00000125870	SNRPB2	0.0048	0.72889
Glioblastoma	ENSG00000106261	ZKSCAN1	0.0476	0.728834
Glioblastoma	ENSG00000188404	SELL	1	0.728708
Glioblastoma	ENSG00000204569	PPP1R10	0.0031	0.728691
Glioblastoma	ENSG00000083642	PDS5B	0.00222	0.728665
Glioblastoma	ENSG00000188677	PARVB	0.104	0.728571
Glioblastoma	ENSG00000138795	LEF1	1	0.72829
Glioblastoma	ENSG00000267534	S1PR2	1	0.728097
Glioblastoma	ENSG00000119335	SET	0.0119	0.727945
Glioblastoma	ENSG00000102871	TRADD	0.0525	0.727907
Glioblastoma	ENSG00000156256	USP16	0.00665	0.727349
Glioblastoma	ENSG00000186591	UBE2H	0.0223	0.727271
Glioblastoma	ENSG00000164821	DEFA4	1	0.727079
Glioblastoma	ENSG00000109118	PHF12	0.00455	0.726957
Glioblastoma	ENSG00000121068	TBX2	0.352	0.726807
Glioblastoma	ENSG00000168522	FNTA	0.00455	0.726771
Glioblastoma	ENSG00000124731	TREM1	1	0.726485
Glioblastoma	ENSG00000101158	NELFCD	0.00781	0.726389
Glioblastoma	ENSG00000107554	DNMBP	0.0181	0.726317
Glioblastoma	ENSG00000105518	TMEM205	1	0.7263
Glioblastoma	ENSG00000037897	METTL1	0.0993	0.72627
Glioblastoma	ENSG00000198242	RPL23A	0.0335	0.726107
Glioblastoma	ENSG00000130024	PHF10	0.0126	0.726058
Glioblastoma	ENSG00000134899	ERCC5	0.00222	0.725993
Glioblastoma	ENSG00000013561	RNF14	0.0181	0.725632
Glioblastoma	ENSG00000165102	HGSNAT	1	0.725587
Glioblastoma	ENSG00000160201	U2AF1	0.0352	0.724733
Glioblastoma	ENSG00000086189	DIMT1	0.0102	0.724531
Glioblastoma	ENSG00000105281	SLC1A5	1	0.724073
Glioblastoma	ENSG00000121578	B4GALT4	0.0847	0.723913
Glioblastoma	ENSG00000134574	DDB2	0.0901	0.723709
Glioblastoma	ENSG00000155760	FZD7	1	0.72367
Glioblastoma	ENSG00000106638	TBL2	0.00408	0.723633
Glioblastoma	ENSG00000115461	IGFBP5	1	0.723624
Glioblastoma	ENSG00000178764	ZHX2	0.00781	0.723583
Glioblastoma	ENSG00000145375	SPATA5	0.00327	0.723136
Glioblastoma	ENSG00000213024	NUP62	0.00346	0.722825
Glioblastoma	ENSG00000110917	MLEC	0.0048	0.722791
Glioblastoma	ENSG00000160392	C19orf47	0.0172	0.722781
Glioblastoma	ENSG00000095970	TREM2	1	0.722586
Glioblastoma	ENSG00000136161	RCBTB2	0.0335	0.721941
Glioblastoma	ENSG00000130513	GDF15	1	0.721935
Glioblastoma	ENSG00000198830	HMGN2	1	0.721251
Glioblastoma	ENSG00000149262	INTS4	0.00262	0.720877
Glioblastoma	ENSG00000117643	MAN1C1	0.784	0.720867
Glioblastoma	ENSG00000102359	SRPX2	1	0.720796
Glioblastoma	ENSG00000011260	UTP18	0.00916	0.720685
Glioblastoma	ENSG00000117280	RAB29	0.0201	0.720678
Glioblastoma	ENSG00000140262	TCF12	0.014	0.720508
Glioblastoma	ENSG00000167083	GNGT2	1	0.72048
Glioblastoma	ENSG00000167397	VKORC1	0.222	0.72048
Glioblastoma	ENSG00000060688	SNRNP40	0.00293	0.720078
Glioblastoma	ENSG00000100258	LMF2	0.321	0.720064
Glioblastoma	ENSG00000186660	ZFP91	0.00507	0.719577
Glioblastoma	ENSG00000136451	VEZF1	0.819	0.719276
Glioblastoma	ENSG00000213203	GIMAP1	0.893	0.718713
Glioblastoma	ENSG00000213516	RBMXL1	0.0201	0.718693
Glioblastoma	ENSG00000164902	PHAX	0.0063	0.718308
Glioblastoma	ENSG00000105851	PIK3CG	0.255	0.718276
Glioblastoma	ENSG00000012660	ELOVL5	0.0818	0.717983
Glioblastoma	ENSG00000099995	SF3A1	0.00277	0.717907
Glioblastoma	ENSG00000227057	WDR46	0.00597	0.717881
Glioblastoma	ENSG00000197114	ZGPAT	0.00916	0.717798
Glioblastoma	ENSG00000049860	HEXB	0.00966	0.717711
Glioblastoma	ENSG00000164109	MAD2L1	0.0859	0.717309
Glioblastoma	ENSG00000142173	COL6A2	1	0.717049
Glioblastoma	ENSG00000105227	PRX	1	0.716793
Glioblastoma	ENSG00000134046	MBD2	0.0113	0.716433
Glioblastoma	ENSG00000162542	TMCO4	1	0.716155
Glioblastoma	ENSG00000120334	CENPL	1	0.715974
Glioblastoma	ENSG00000003756	RBM5	0.00346	0.715889
Glioblastoma	ENSG00000102900	NUP93	0.00293	0.714913
Glioblastoma	ENSG00000070761	CFAP20	0.0107	0.714764
Glioblastoma	ENSG00000183431	SF3A3	0.00262	0.714229
Glioblastoma	ENSG00000109606	DHX15	0.00222	0.714014
Glioblastoma	ENSG00000142207	URB1	0.00665	0.713965
Glioblastoma	ENSG00000163605	PPP4R2	0.00365	0.713919
Glioblastoma	ENSG00000174807	CD248	1	0.713878
Glioblastoma	ENSG00000112473	SLC39A7	0.504	0.713276
Glioblastoma	ENSG00000124126	PREX1	0.0779	0.713004
[truncated: 8,766 more rows]
